# Supplementary material for: Routine mapping of Fusarium wilt resistance in BC1 populations of Arabidopsis thaliana
Source: BMC Plant Biol. 2013 Oct 30;13:171. doi: 10.1186/1471-2229-13-171 (PMC3819736; doi:10.1186/1471-2229-13-171)
Supplement: Additional file 8 — Genotypes and phenotypes of BC 1 hybrids in three F. oxysporum -infected populations. [file 1471-2229-13-171-S8.xls]

## Sheet: Col0xTy0-FOM ALL markers
Plant				Phenotype				Genotype
POSITION	FLAT	ROW	COLUMN	HI (12 dpi)	HI (15 dpi)	HI (19 dpi)	RANK	CHR1.1	F21M12	CHR1.2	CHR1.3	ciw12	CHR1.4	F15O4	CHR1.5	CHR1.6	nga280	CHR1.7	CHR1.8	nga111	CHR1.10	F3F9.2	CHR1.9		CHR2.1	ciw2	CHR2.2r	CHR2.3o	PLS7	C4H	CHR2.5	BIO2	CHR2.6		CHR3.1	nga172	CHR3.2	nga162	CHR3.3	ciw11	CHR3.4	CHR3.5	CHR3.6	ciw4	CHR3.7	CHR3.8	nga6		CHR4.1
1A2	1	A	2	2	4	3.5	156	C	C	C	C	C	C	C	C	C	C	C	C	T	T	T	T		C	C	C	C	C	T	T	T	T		T	T	T	T	T	T	T	T	T	T	T	C	C		T
1A3	1	A	3	3	4	3.5	157	C	C	C	C	C	C	T	T	T	T	T	C	C	C	C	C		C	C	C	C	C	C	C	C	C		T	T	T	T	T	C	C	C	C	C	C	C	C		T
1A4	1	A	4	3	4	3.5	158	T	T	T	T	T	T	T	T	T	T	T	T	T	T	T	T		T	T	T	T	T	T	T	T	T		C	C	C	C	C	C	C	C	T	T	T	T	T		C
1A5	1	A	5	1	2.5	2	79	T	T	T	T	T	T	T	T	C	C	C	T	T	T	T	T		T	T	T	C	C	C	C	C	C		C	C	T	T	T	T	T	T	T	T	T	T	T		T
1A6	1	A	6	5	5	5	198	T	T	T	T	T	T	T	T	C	C	C	C	C	C	C	C		T	T	T	T	T	C	C	C	C		C	C	C	C	C	C	T	T	T	T	T	T	T		C
1A7	1	A	7	3	3	3	100	T	T	T	T	T	C	C	C	C	C	C	C	C	C	T	T		T	T	C	C	C	C	C	C	C		C	C	C	C	C	T	T	T	T	T	T	C	C		T
1A8	1	A	8	3	4	4	166	T	T	T	T	C	C	C	C	C	C	C	C	C	C	C	C		C	C	C	C	C	C	C	C	C		C	C	C	T	C	T	T	T	T	T	T	T	C		T
1A9	1	A	9	3	2	1.5	53	C	C	C	C	C	C	C	C	T	T	T	T	T	T	T	T		C	C	C	C	C	C	C	C	C		T	T	T	T	T	T	T	T	T	T	T	T	T		C
1B2	1	B	2	2	2	2	63	T	T	T	T	T	T	T	T	T	T	T	C	C	C	C	C		C	C	C	C	C	T	T	T	T		C	C	T	T	T	T	T	T	T	T	T	T	C		C
1B3	1	B	3	1	2	2	58	T	T	T	T	T	T	T	T	T	T	T	T	T	T	T	T		C	C	C	C	C	C	C	T	T		T	T	T	T	T	C	C	C	C	C	T	T	T		T
1B4	1	B	4	3	3	2	85	T	T	T	C	C	C	C	C	C	C	C	C	C	C	C	C		C	C	C	T	T	T	T	T	T		T	T	T	T	T	T	T	T	T	T	T	T	T		T
1B5	1	B	5	3	3.5	3.5	139	T	T	T	T	T	T	T	C	C	C	C	C	C	C	T	T		T	T	T	C	C	C	C	C	C		C	C	C	C	C	C	C	T	T	T	C	C	C		T
1B6	1	B	6	5	5	5	199	C	C	C	T	T	T	T	T	T	T	T	C	C	C	C	C		T	T	T	T	T	C	C	C	C		T	T	T	C	C	C	C	C	C	C	C	T	T		T
1B7	1	B	7	3	3.5	3.5	140	T	T	T	C	C	C	C	C	C	C	C	C	C	C	T	T		T	T	T	T	T	T	T	T	T		C	C	C	C	C	C	C	C	C	C	C	C	T		C
1B8	1	B	8	3	3	3	101	C	C	C	T	T	T	T	T	T	T	T	T	T	T	T	T		C	C	C	C	C	C	C	C	C		C	C	C	C	C	C	C	C	C	C	C	T	T		T
1B9	1	B	9	5	4	4.5	183	T	T	T	C	C	T	T	T	T	T	T	C	C	C	C	C		T	T	T	T	T	T	T	T	T		C	C	C	C	C	T	T	T	T	T	T	T	T		T
1C2	1	C	2	3	3	3	102	T	T	T	T	T	T	T	T	T	T	C	C	C	C	T	T		T	T	T	T	T	T	T	C	C		C	C	C	C	C	C	C	T	T	T	T	C	C		T
1C3	1	C	3	2	3	3	97	T	T	T	T	T	T	T	T	T	T	T	T	T	T	T	T		C	C	C	C	T	T	T	T	T		C	C	C	C	C	C	C	C	C	C	C	C	C		T
1C5	1	C	5	3	3.5	3	121	C	C	C	C	C	C	C	C	C	C	C	C	C	C	T	T		C	C	C	C	C	C	C	C	C		T	T	C	C	C	C	C	C	C	C	C	T	T		T
1C6	1	C	6	3	0	0	20	C	C	C	C	C	C	C	C	C	C	C	C	T	T	T	T		T	T	T	T	T	T	T	T	T		C	C	C	C	C	C	C	C	C	C	C	C	C		T
1C7	1	C	7	1	1	1	28	C	T	T	T	T	T	T	T	T	T	T	C	C	C	C	C		C	C	C	C	C	C	C	T	T		C	C	C	C	T	T	T	T	T	C	C	C	C		T
1C8	1	C	8	2	2	2	64	T	T	T	T	T	T	T	T	T	T	T	T	T	T	T	T		C	C	C	C	T	T	T	T	T		C	C	C	C	C	T	T	T	T	T	T	T	T		T
1C9	1	C	9	4	4.5	4.5	184	T	T	T	C	C	C	C	C	C	C	C	C	C	C	C	C		C	C	C	C	C	C	C	C	C		C	C	C	C	C	C	C	C	C	C	C	C	C		T
1D2	1	D	2	1	0	0	1	T	C	C	C	C	C	C	C	C	C	C	T	T	T	T	T		T	T	T	C	C	C	C	C	C		T	T	T	T	T	T	T	T	T	T	T	C	C		C
1D3	1	D	3	1	0	0	2	T	T	T	C	C	C	C	C	C	C	C	T	T	T	T	T		T	T	T	C	C	C	C	T	T		T	T	T	T	T	T	T	T	T	T	C	C	C		C
1D4	1	D	4	3	3	3.5	129	C	C	C	C	C	C	C	C	T	T	T	T	C	C	C	C		T	T	T	T	T	T	T	T	T		T	T	T	T	T	T	T	T	T	T	T	T	T		C
1D5	1	D	5	3	3	3	103	C	T	T	T	T	T	T	T	T	T	C	C	C	C	T	T		T	T	T	T	T	C	C	C	C		T	T	T	T	T	C	C	C	C	C	C	C	C		T
1D6	1	D	6	2	3.5	2	88	C	C	C	C	C	C	C	C	C	C	C	C	C	C	C	C		T	T	T	C	C	C	C	C	C		C	C	C	C	C	C	C	C	C	C	C	C	C		C
1D7	1	D	7	3	3.5	2	89	T	C	C	C	C	T	T	T	T	T	T	T	T	T	T	T		T	T	T	C	C	C	C	C	C		C	C	C	C	C	T	T	T	T	T	T	T	T		C
1D8	1	D	8	1	1.5	1	42	C	T	T	T	T	T	T	T	T	T	T	T	T	T	T	T		T	T	T	T	T	T	T	T	T		T	T	T	T	T	T	T	T	T	T	T	T	T		T
1D9	1	D	9	2	2.5	1	50	T	T	T	T	T	T	T	T	T	T	T	C	C	C	C	C		C	C	C	C	C	C	C	C	C		T	T	T	T	T	T	T	T	T	T	T	T	T		T
1E2	1	E	2	2	3.5	3	120	T	T	T	T	T	T	T	T	T	T	T	T	T	T	T	T		T	T	T	T	T	T	T	T	T		C	C	C	C	C	T	T	T	C	C	C	C	C		T
1E3	1	E	3	5	5	3	127	C	C	C	C	T	T	T	T	T	C	C	C	C	C	C	C		T	T	T	T	T	T	T	T	T		T	T	T	T	T	T	T	T	T	T	T	T	T		C
1E4	1	E	4	3	4	3.5	159	T	T	T	T	C	T	C	C	C	C	C	C	C	C	C	C		C	C	C	T	T	T	T	C	C		C	C	C	C	C	C	C	C	C	C	C	C	C		T
1E5	1	E	5	5	5	5	200	T	C	C	C	C	C	C	C	C	C	C	C	C	C	C	C		C	C	C	C	C	C	C	C	C		C	C	C	C	C	T	T	T	T	T	C	C	C		C
1E6	1	E	6	3	5	4	179	C	C	C	C	C	C	C	C	C	C	C	C	C	C	C	C		C	C	C	C	C	T	T	T	T		T	T	T	T	T	C	C	C	C	C	C	C	C		C
1E7	1	E	7	2	2	1	47	C	C	C	C	C	C	T	T	T	T	T	T	T	T	T	T		C	C	C	C	C	C	C	C	C		C	C	C	C	C	C	C	C	C	C	C	T	T		T
1E8	1	E	8	3	3.5	3.5	141	C	T	T	T	T	T	C	C	C	C	C	C	C	C	C	C		T	T	T	T	T	T	T	T	T		C	C	C	C	C	C	C	C	C	C	C	C	C		T
2A2	2	A	2	1	1.5	1	43	C	T	T	C	C	C	C	C	C	T	T	T	T	T	T	T		C	C	T	T	T	C	C	C	C		C	C	C	T	T	T	T	T	T	T	T	T	T		C
2A3	2	A	3	5	5	5	201	C	C	C	C	C	C	C	C	C	C	C	C	C	C	C	C		T	T	T	C	C	C	C	T	T		T	T	C	C	C	C	C	C	C	C	C	C	C		C
2A4	2	A	4	3	3	3	104	T	T	T	T	T	T	T	T	T	T	T	T	T	T	T	T		C	C	C	C	C	C	C	C	C		C	C	C	C	C	C	C	C	C	C	C	T	T		C
2A5	2	A	5	2	2	2	65	C	T	T	T	T	T	T	T	T	T	T	T	T	T	C	C		T	T	T	T	T	T	T	T	C		T	T	T	T	T	T	T	T	T	T	T	T	T		T
2A6	2	A	6	3	3	3	105	C	C	T	T	T	T	T	T	T	T	T	T	T	T	C	C		T	T	T	T	T	T	T	T	T		C	C	C	C	C	C	T	T	T	T	T	C	C		C
2A7	2	A	7	4	5	5	194	C	C	C	C	C	C	C	C	C	C	C	C	C	C	C	C		C	C	C	C	C	C	C	C	T		C	C	C	C	C	T	T	T	T	T	T	T	T		C
2A8	2	A	8	3	3.5	3	122	T	T	T	T	T	T	T	T	T	C	C	C	C	C	C	C		T	T	T	T	T	T	T	T	T		T	T	T	C	C	C	C	C	C	C	C	C	C		C
2A9	2	A	9	3	3	3	106	T	T	T	T	C	C	C	C	C	C	T	T	T	T	T	T		T	T	T	T	T	C	C	C	C		C	C	C	C	C	C	C	C	C	C	C	C	C		T
2B2	2	B	2	5	5	5	202	C	C	C	C	C	T	T	T	T	T	T	C	C	C	C	C		C	C	C	C	C	C	C	C	C		C	C	C	C	T	T	T	T	C	C	C	C	T		C
2B3	2	B	3	3	3.5	3	123	T	T	T	T	T	T	T	T	T	T	T	C	C	C	C	C		C	C	C	C	C	C	C	C	C		T	T	T	T	T	T	T	T	T	T	T	T	T		C
2B4	2	B	4	2	2	1	48	C	C	C	T	T	T	C	T	T	T	T	T	T	T	T	T		T	T	T	T	T	T	C	C	C		T	T	T	T	T	T	T	T	T	T	T	T	C		T
2B5	2	B	5	3	4	4	167	T	T	T	T	T	T	T	T	T	T	T	C	C	C	C	C		T	T	T	T	T	C	C	C	C		T	T	T	T	T	T	T	T	T	T	T	T	T		C
2B6	2	B	6	5	5	5	203	C	C	C	C	C	C	C	C	C	C	C	C	C	C	C	C		C	C	C	C	C	C	C	C	C		T	T	T	T	T	T	T	T	T	T	T	T	T		T
2B7	2	B	7	0	1	0	22	C	C	C	T	T	T	T	T	T	T	T	T	T	T	T	T		T	T	T	T	C	C	C	C	C		C	C	T	T	T	T	T	T	T	T	T	T	T		C
2B8	2	B	8	4	4	4.5	181	C	C	C	T	T	T	T	T	T	T	C	C	C	C	C	C		C	C	C	C	C	C	C	C	C		T	T	T	T	T	C	C	C	C	C	C	C	C		T
2B9	2	B	9	3	3	3.5	130	T	T	T	T	T	T	T	T	T	T	T	T	T	T	T	T		C	C	C	C	C	C	T	T	T		C	C	C	C	C	C	C	C	C	C	C	C	C		C
2C2	2	C	2	3	3	3	107	C	C	C	T	T	T	T	C	C	C	C	C	C	C	C	C		C	C	C	C	C	C	C	C	C		C	C	T	T	T	T	T	T	T	T	T	T	T		T
2C3	2	C	3	3	3	3	108	T	T	T	T	T	T	T	T	T	T	T	C	C	C	T	T		C	C	C	C	C	C	C	C	C		C	C	C	C	C	T	T	T	T	T	T	T	T		C
2C5	2	C	5	1	1	0	23	C	C	C	C	C	C	C	C	C	C	C	C	C	C	T	T		T	T	T	T	T	T	T	T	C		T	T	T	T	T	T	T	T	T	T	T	C	C		C
2C6	2	C	6	5	5	5	204	C	C	C	C	C	C	C	C	T	T	T	T	T	T	C	C		C	C	C	C	C	C	C	C	C		T	T	C	C	C	C	C	C	C	C	C	C	C		T
2C7	2	C	7	3	3	3	109	T	T	T	T	T	T	T	T	T	T	T	T	T	T	T	T		C	C	C	C	C	C	C	C	C		C	C	C	C	C	C	C	C	C	C	C	T	T		C
2C8	2	C	8	3	4	4.5	180	T	T	T	T	C	C	C	C	C	C	C	C	C	C	C	C		T	T	T	T	T	C	C	C	C		C	C	C	C	C	C	C	C	C	C	C	C	C		T
2C9	2	C	9	3	3.5	3.5	142	T	T	T	T	T	T	T	T	T	T	T	T	T	T	C	C		T	T	T	C	C	C	C	C	C		C	C	C	C	C	C	C	C	C	C	C	C	C		C
2D2	2	D	2	5	5	5	205	C	C	C	C	C	C	C	C	T	T	T	T	T	T	C	C		T	T	T	T	C	C	C	C	C		C	C	C	T	T	T	T	T	T	T	T	T	C		T
2D3	2	D	3	1	3	3	96	C	C	C	C	C	C	C	C	T	T	T	T	T	T	T	T		T	T	T	T	T	T	T	T	T		T	T	T	T	T	T	T	T	C	C	C	C	C		T
2D4	2	D	4	3	4	4	168	T	T	T	T	T	T	C	C	C	C	C	C	C	C	C	C		C	C	C	C	C	C	C	T	T		C	C	C	C	C	C	C	C	C	C	C	C	C		T
2D5	2	D	5	1	0	0	3	C	C	C	C	T	T	T	T	T	T	T	T	T	T	T	T		T	T	T	T	T	T	T	T	T		T	T	T	T	T	T	T	T	T	T	T	T	T		C
2D6	2	D	6	5	5	5	206	C	C	C	C	C	C	C	C	C	C	C	C	C	C	C	C		C	C	C	T	T	T	T	T	T		T	T	T	T	T	T	T	C	C	C	C	C	C		T
2D7	2	D	7	3	3.5	4	164	C	T	T	T	T	T	C	C	C	C	C	C	C	C	C	C		T	T	T	C	C	C	C	C	C		C	C	C	C	C	T	T	T	T	T	T	T	T		T
2D8	2	D	8	5	5	5	207	C	C	C	C	C	C	C	C	C	C	C	C	C	C	C	C		T	T	T	C	C	C	C	C	C		C	C	C	T	T	T	T	T	C	C	C	C	C		C
2D9	2	D	9	5	5	5	208	C	C	C	C	C	C	C	C	C	C	C	C	C	C	C	C		C	C	C	C	C	C	C	C	C		C	C	C	C	C	T	T	T	T	T	T	C	C		C
2E2	2	E	2	5	4.5	5	193	T	T	T	T	C	C	C	C	C	C	C	C	C	C	C	C		T	T	T	C	C	C	C	C	C		C	C	C	C	C	T	T	T	T	T	T	T	T		C
2E3	2	E	3	4	4.5	4.5	185	T	C	C	C	C	C	T	T	T	T	T	C	C	C	C	C		T	T	T	T	C	C	C	C	C		T	T	T	T	T	T	T	T	T	T	T	T	T		C
2E4	2	E	4	3	3	3.5	131	T	T	T	T	T	T	T	T	T	T	T	C	C	C	C	C		T	T	T	C	C	C	C	C	C		T	T	T	T	T	T	T	T	T	T	T	T	T		T
2E5	2	E	5	1	2	1	45	C	C	C	C	C	C	C	C	C	C	C	C	C	C	T	T		C	C	C	T	T	T	T	T	T		T	T	T	T	T	T	T	T	T	T	T	T	T		C
2E6	2	E	6	3	3.5	3.5	143	T	T	T	T	T	T	T	T	T	T	T	T	T	T	T	T		C	C	C	C	C	C	C	C	C		C	C	T	T	T	T	T	T	T	T	T	T	T		T
2E7	2	E	7	5	5	4.5	188	C	C	C	C	T	T	T	T	T	T	T	C	C	C	C	C		C	C	C	C	C	C	C	C	C		C	C	C	C	C	C	C	C	C	T	T	T	T		C
2E8	2	E	8	3	2	2	71	C	C	C	C	C	C	C	C	C	C	C	C	T	T	T	T		T	T	T	T	T	T	T	T	T		C	C	C	C	C	C	C	C	C	C	C	C	C		C
2E9	2	E	9	5	5	5	209	C	C	C	C	C	T	T	T	T	T	T	T	T	C	C	C		T	T	T	T	T	T	C	C	C		T	T	C	C	C	C	C	C	C	T	T	T	T		T
3A2	3	A	2	5	5	5	210	T	C	C	C	C	C	C	C	C	C	C	C	C	C	C	C		C	C	C	C	C	C	C	C	C		T	T	T	T	T	T	T	T	T	T	T	T	T		C
3A4	3	A	4	5	5	5	211	C	C	C	C	C	C	C	C	C	C	C	C	C	C	C	C		T	T	T	T	T	T	T	T	T		C	C	C	C	C	C	C	C	C	C	T	T	T		T
3A5	3	A	5	1	0	0	4	C	C	C	C	C	T	T	T	T	T	T	T	T	T	T	T		T	T	T	T	T	T	T	T	T		T	T	T	T	T	T	T	T	T	T	T	C	C		T
3A6	3	A	6	3	3.5	3.5	144	T	T	T	T	T	T	T	T	T	T	T	T	C	C	C	C		C	C	C	C	C	C	C	C	C		T	T	T	T	T	C	C	C	C	C	C	T	T		T
3A7	3	A	7	1	0	0	5	C	C	C	T	T	T	T	T	C	C	C	C	C	C	T	T		C	C	C	C	C	C	C	T	T		C	T	T	T	T	T	T	T	T	T	T	T	T		T
3A8	3	A	8	2	2	2	66	T	T	T	T	T	T	T	T	T	T	T	T	T	T	T	T		C	C	C	T	T	T	T	T	T		C	T	T	T	T	T	T	T	T	T	T	T	C		C
3A9	3	A	9	4	4.5	4	177	C	C	C	T	T	T	T	T	T	C	C	C	C	C	C	C		C	T	T	T	T	T	T	T	T		C	C	C	C	C	C	C	C	C	C	T	T	T		T
3B2	3	B	2	5	5	5	212	C	C	C	C	C	C	C	C	C	C	C	C	C	C	C	C		C	C	C	C	C	C	C	C	C		C	C	C	C	C	C	C	T	T	T	T	T	T		T
3B3	3	B	3	1	1	1	29	C	T	T	T	T	T	T	T	T	T	T	T	T	T	T	T		C	C	C	C	C	C	C	C	C		T	T	T	T	T	C	C	C	C	C	C	T	T		T
3B4	3	B	4	1	2	2	59	T	C	C	C	C	C	C	C	T	T	T	T	T	T	T	T		T	T	T	T	T	T	T	T	T		T	T	T	T	T	T	T	T	C	C	C	T	T		C
3B5	3	B	5	1	2	2	60	T	T	T	T	T	T	T	T	T	T	T	C	C	C	C	C		T	T	T	T	T	T	T	T	T		T	T	T	T	T	T	T	T	C	C	C	C	C		C
3B6	3	B	6	5	5	5	213	T	T	T	C	C	C	T	T	T	T	T	T	T	T	C	C		C	C	C	C	C	T	T	T	T		C	C	T	T	T	T	T	T	T	T	T	C	C		T
3B7	3	B	7	5	5	5	214	C	C	C	C	C	C	C	C	C	C	C	C	C	C	C	C		C	C	C	C	C	C	C	C	C		T	T	T	T	C	C	C	C	C	C	C	C	C		T
3B8	3	B	8	5	5	5	215	C	C	C	C	C	C	C	C	C	C	C	C	C	C	C	C		T	T	T	T	T	C	C	C	C		T	T	T	T	C	C	C	C	C	C	T	T	T		C
3B9	3	B	9	5	4.5	4	178	C	C	C	T	T	T	T	T	T	T	T	T	T	T	C	C		T	T	T	T	T	T	T	T	C		T	T	T	T	T	C	C	C	C	C	C	C	C		T
3C2	3	C	2	1	2	2	61	T	T	T	T	T	T	T	T	T	T	T	T	T	T	T	T		C	T	T	T	T	T	T	T	T		C	T	T	T	T	T	C	C	C	C	C	C	C		C
3C3	3	C	3	1	2	1.5	51	C	C	T	T	T	T	T	T	T	T	T	T	T	T	T	T		T	T	T	T	T	C	C	C	C		T	T	T	T	T	T	T	T	T	T	T	C	C		C
3C4	3	C	4	5	5	5	216	C	C	C	C	C	C	C	C	C	C	C	C	C	C	C	C		T	T	T	C	C	C	C	C	C		T	C	C	C	C	C	C	T	T	T	T	T	T		C
3C5	3	C	5	1	2	1	46	C	C	C	C	C	C	C	C	C	C	C	C	C	C	T	T		C	C	C	C	C	C	C	C	C		T	T	T	T	T	T	T	T	T	T	T	T	T		C
3C6	3	C	6	4	5	5	195	C	C	C	C	C	C	C	C	C	C	C	C	C	C	C	C		C	C	C	T	T	T	T	T	T		C	C	C	C	C	C	C	C	C	C	C	C	C		C
3C7	3	C	7	3	3	3	110	T	T	T	C	C	C	C	C	T	T	T	T	T	T	T	T		C	C	T	T	T	T	T	T	T		C	C	C	C	C	C	C	C	C	C	C	C	C		C
3C8	3	C	8	1	0	0	6	C	C	C	C	C	C	C	C	C	C	C	C	C	C	T	T		C	T	T	C	T	C	C	C	C		T	T	T	T	T	T	T	T	C	C	C	C	C		C
3C9	3	C	9	3	4.5	4	175	C	C	C	C	C	C	C	C	C	C	C	C	T	T	T	T		T	T	T	T	T	T	T	T	T		C	C	C	C	C	T	T	T	C	C	C	T	T		C
3D2	3	D	2	5	5	5	217	T	C	C	C	C	C	C	C	C	C	C	C	C	C	C	C		C	C	C	C	C	T	T	T	T		T	T	T	T	T	T	T	T	T	T	T	T	T		C
3D3	3	D	3	5	5	5	218	C	C	C	C	C	C	C	C	C	C	C	C	C	C	C	C		C	C	C	C	C	C	C	C	C		C	C	C	C	C	C	C	C	C	T	T	T	T		C
3D4	3	D	4	4	4.5	5	191	T	T	T	T	T	T	T	T	T	T	T	T	C	C	C	C		T	T	T	T	T	T	T	T	T		C	C	C	C	C	T	T	T	T	T	T	T	T		C
3D5	3	D	5	4	4.5	5	192	C	C	C	C	C	T	T	T	T	T	T	T	T	T	C	C		C	C	C	C	C	C	C	T	T		T	T	T	T	T	T	T	T	T	T	T	T	T		C
3D6	3	D	6	3	3	3	111	C	T	T	T	C	C	C	C	C	C	C	C	C	C	C	C		C	C	C	C	C	C	C	T	T		C	T	T	T	T	T	T	T	C	C	C	C	C		C
3D7	3	D	7	3	2	2	72	T	C	C	C	C	C	C	C	C	C	C	C	C	C	T	T		C	C	C	C	C	T	T	T	T		T	T	T	T	C	C	C	C	C	C	C	C	C		C
3D8	3	D	8	3	3	3	112	T	T	T	T	T	T	T	C	C	C	C	C	C	C	T	T		C	C	C	C	C	C	C	C	C		C	C	C	C	C	T	T	T	T	T	T	T	T		C
3D9	3	D	9	3	2.5	2	80	T	T	T	T	T	T	T	T	T	T	T	C	C	C	C	C		T	T	T	T	T	T	T	T	T		C	C	C	C	C	C	C	C	C	C	C	C	C		T
3E2	3	E	2	2	2	2	67	T	T	T	T	T	T	T	T	T	T	T	T	T	T	T	T		C	C	C	C	C	C	C	C	C		T	T	T	C	C	C	C	C	C	C	C	C	C		T
3E3	3	E	3	1	0	0	7	T	T	T	C	C	C	C	C	C	C	C	C	C	C	C	C		T	T	T	C	C	C	C	C	C		T	T	T	T	T	T	T	T	T	T	T	T	T		T
3E4	3	E	4	3	4	3.5	160	C	C	C	T	T	T	T	T	T	T	T	T	T	T	T	T		C	C	C	C	C	C	C	T	T		T	T	C	C	C	T	T	T	T	T	T	T	T		T
3E5	3	E	5	1	0	0	8	C	C	C	C	C	C	C	C	C	C	C	T	T	T	T	T		T	T	T	T	T	T	T	T	T		C	C	C	C	C	C	C	C	C	C	C	C	C		T
3E6	3	E	6	4	4.5	4.5	186	C	C	C	C	C	C	C	C	T	T	T	T	T	T	C	C		T	T	T	T	T	C	C	C	C		T	T	T	T	T	T	T	T	T	T	T	T	T		T
3E7	3	E	7	1	1.5	1	44	T	T	T	C	C	C	C	C	T	T	T	T	T	T	T	T		T	T	T	T	T	T	T	T	T		C	C	C	C	C	T	T	T	T	C	C	C	C		C
3E8	3	E	8	3	4.5	4	176	C	T	T	T	T	T	T	T	T	T	T	T	T	T	T	T		C	C	C	C	C	C	C	T	T		C	C	C	C	C	T	T	T	T	T	T	T	T		T
3E9	3	E	9	3	0	0	21	C	C	C	T	T	T	T	T	T	T	T	T	T	T	T	T		C	C	C	T	T	T	T	T	T		C	C	C	C	C	T	T	T	T	C	C	C	C		C
4A2	4	A	2	3	4	5	190	T	C	C	T	T	T	T	T	T	T	T	T	C	C	C	C		C	C	C	T	T	T	T	C	C		C	C	T	T	T	T	C	C	C	C	C	C	C		C
4A3	4	A	3	3	2.5	2	81	T	T	T	T	T	T	T	T	T	T	T	T	T	T	C	C		T	T	T	T	T	T	T	T	T		T	T	T	T	T	C	C	C	C	C	C	C	C		T
4A4	4	A	4	3	4	4	169	C	C	C	C	C	C	C	C	C	C	C	C	C	C	C	C		T	C	C	C	C	C	C	C	C		T	T	T	T	T	T	T	T	T	T	T	T	T		T
4A5	4	A	5	3	3.5	3.5	145	T	T	T	T	T	T	T	T	T	T	T	T	T	T	C	C		T	T	T	T	C	C	C	C	C		T	T	T	T	T	T	T	C	C	C	C	C	C		C
4A6	4	A	6	2	3	3	98	T	T	T	T	T	C	C	C	T	T	T	T	T	T	T	T		T	T	C	C	C	C	C	C	C		T	T	T	T	T	T	T	T	T	T	T	T	T		T
4A7	4	A	7	1	1	0	24	C	C	C	C	C	C	C	C	C	C	C	C	C	C	T	T		C	C	C	C	C	C	C	C	T		T	T	T	T	T	C	C	C	C	C	C	C	C		T
4A8	4	A	8	5	5	5	219	C	C	C	C	C	C	C	C	C	C	C	C	C	C	C	C		T	T	T	T	T	T	T	T	T		T	T	C	C	C	C	C	C	C	C	T	T	T		C
4A9	4	A	9	3	2	2	73	T	T	T	T	T	T	T	T	C	C	C	C	C	C	C	C		C	C	C	C	C	T	T	T	T		T	T	T	T	T	T	T	T	T	C	C	C	C		T
4B2	4	B	2	4	5	5	196	C	C	C	T	T	T	T	T	T	T	T	T	T	T	C	C		C	C	C	C	C	C	C	C	C		T	T	T	T	T	T	T	C	C	C	C	C	T		T
4B3	4	B	3	3	3.5	2	90	C	C	C	T	T	T	T	T	T	T	T	T	C	C	C	C		C	C	C	C	C	C	C	C	T		T	T	T	T	T	C	C	C	T	T	T	C	C		T
4B4	4	B	4	2	2.5	3	93	T	T	T	T	T	T	T	T	C	C	C	T	T	T	T	T		T	T	T	T	T	T	T	T	T		C	C	C	C	C	C	C	C	C	T	T	T	T		T
4B5	4	B	5	3	2.5	3	95	C	C	C	C	T	T	T	C	C	C	C	C	C	C	T	T		C	C	C	T	T	T	T	T	T		T	T	C	C	C	T	T	T	T	T	T	C	C		C
4B6	4	B	6	5	3.5	3.5	155	C	C	C	T	T	T	T	T	T	T	T	C	C	C	C	C		T	T	C	C	C	C	C	T	T		C	C	C	C	C	C	C	C	C	C	T	T	T		T
4B7	4	B	7	1	0	0	9	T	C	C	C	C	C	T	T	T	T	T	T	T	T	T	T		T	T	T	C	C	C	C	C	C		T	T	T	T	T	T	T	C	C	C	C	C	C		T
4B8	4	B	8	1	0	0	10	C	C	C	C	C	C	T	T	T	T	T	T	T	T	T	T		C	C	C	C	C	T	T	T	T		T	T	T	T	T	T	T	T	T	T	T	T	T		C
4B9	4	B	9	5	5	5	220	C	C	C	C	C	T	T	T	T	T	T	T	T	T	C	C		C	C	C	C	C	C	T	T	T		C	C	C	C	C	C	C	T	T	C	C	C	C		C
4C2	4	C	2	2	1	1	38	T	T	T	T	T	T	T	T	T	T	T	T	T	T	T	T		C	C	C	C	C	C	C	C	C		T	T	T	T	T	C	C	C	C	C	C	C	C		C
4C3	4	C	3	3	3.5	4	165	T	T	T	T	C	C	C	C	C	C	C	C	C	C	C	C		T	C	C	C	C	T	T	T	T		C	C	C	C	C	C	C	C	C	C	C	C	C		C
4C4	4	C	4	5	5	5	221	T	C	C	C	C	C	C	C	C	C	C	C	C	C	C	C		C	C	C	C	C	T	T	T	T		T	T	T	T	T	T	T	T	C	C	C	T	T		C
4C5	4	C	5	2	3.5	3.5	138	C	C	C	T	T	T	T	T	C	C	C	C	C	C	C	T		C	C	C	C	C	C	C	T	T		T	T	C	C	C	C	C	C	C	C	C	T	T		C
4C6	4	C	6	4	4	4	172	T	T	T	T	C	C	C	C	C	C	C	C	C	C	C	C		C	C	T	T	T	T	T	T	T		C	C	C	C	C	T	T	T	T	T	T	T	T		C
4C7	4	C	7	3	3	3	113	T	T	T	T	C	C	C	C	C	T	T	T	C	C	C	C		C	C	C	C	C	C	C	C	C		C	C	C	C	C	C	C	C	C	C	C	C	C		T
4C8	4	C	8	1	2	1.5	52	T	T	T	T	T	T	T	T	C	C	C	C	C	C	T	T		C	C	C	C	C	C	C	C	C		T	T	T	T	T	T	T	T	T	T	T	T	T		C
4C9	4	C	9	1	1	1	30	T	T	T	T	T	T	T	T	T	T	T	T	T	T	T	T		C	C	C	T	T	T	T	T	T		T	T	C	C	C	C	C	C	C	C	C	C	C		T
4D2	4	D	2	1	1	1	31	T	C	C	C	C	C	C	T	T	T	T	T	T	T	T	T		T	T	T	T	T	T	C	C	C		T	T	T	T	T	C	C	C	C	C	C	T	C		C
4D3	4	D	3	2	2.5	3	94	C	C	C	T	T	T	T	T	T	T	T	T	T	T	T	T		C	C	C	T	T	T	T	T	T		T	T	T	T	T	T	T	T	T	C	C	C	C		C
4D4	4	D	4	5	5	5	222	C	C	C	T	T	T	T	T	T	C	C	C	C	C	C	C		T	T	T	C	C	C	C	C	C		C	C	C	C	C	C	C	C	C	C	C	T	T		T
4D5	4	D	5	3	3	2	86	C	C	C	T	T	T	T	T	C	C	C	C	C	C	C	C		T	T	T	T	T	T	T	T	T		C	C	C	C	T	T	T	T	T	T	T	T	T		C
4D6	4	D	6	3	2	2	74	C	C	C	C	C	C	C	C	C	C	C	C	C	C	T	T		C	C	C	C	T	T	T	C	C		T	T	T	T	T	T	T	C	C	C	C	C	C		C
4D7	4	D	7	1	1	1	32	C	C	C	C	C	C	C	C	T	T	T	T	T	T	T	T		C	C	C	T	T	T	T	C	C		C	C	C	C	C	C	C	C	C	C	C	C	C		C
4D8	4	D	8	3	3.5	3.5	146	T	T	T	T	T	C	C	C	T	T	T	T	C	C	C	C		T	T	T	T	T	C	C	C	C		T	T	T	T	T	T	T	T	T	T	T	T	T		C
4D9	4	D	9	5	5	5	223	C	C	C	C	C	T	T	T	T	T	T	C	C	C	C	C		C	T	T	C	C	C	C	T	T		T	T	T	T	T	T	T	T	C	C	C	C	C		C
4E2	4	E	2	5	5	4.5	189	T	T	T	T	T	T	T	T	T	T	T	C	C	C	C	C		T	T	T	T	T	T	T	T	T		T	T	T	T	T	T	T	C	C	C	C	C	C		T
4E3	4	E	3	3	2.5	2	82	T	T	T	T	T	T	T	T	T	T	T	C	C	C	C	C		T	T	T	T	T	T	T	T	T		T	T	T	T	T	T	T	C	C	C	C	C	C		T
4E4	4	E	4	5	5	5	224	C	C	C	C	T	T	T	T	T	T	T	C	C	C	C	C		C	C	C	C	C	C	C	C	C		C	C	C	C	C	T	T	T	T	T	T	T	T		T
4E6	4	E	6	2	1	1	39	C	C	C	T	T	T	T	T	C	C	C	C	T	T	T	T		T	T	T	C	C	C	C	C	C		T	T	T	T	T	T	T	T	T	T	C	C	C		C
4E7	4	E	7	1	1	1	33	T	T	T	T	T	C	C	C	C	C	C	T	T	T	T	T		T	T	T	T	T	T	C	C	C		T	C	C	C	C	C	C	C	C	C	C	C	C		C
4E8	4	E	8	2	2	2	68	C	C	C	T	T	T	T	T	T	T	T	T	T	T	T	T		T	T	T	T	T	T	T	C	C		C	C	C	C	C	C	C	T	T	T	T	T	T		C
4E9	4	E	9	3	2.5	2	83	T	T	T	T	T	C	C	C	C	C	C	C	C	C	C	C		T	T	T	T	T	T	T	T	T		T	T	T	T	T	T	T	T	T	T	T	T	T		T
5A2	5	A	2	3	2.5	2	84	T	T	T	T	T	T	T	T	T	T	T	T	T	T	T	T		C	C	C	C	C	C	C	C	C		T	T	T	T	C	T	T	C	C	C	C	C	C		C
5A3	5	A	3	3	3.5	3.5	147	T	T	T	T	C	C	C	C	C	C	C	C	C	C	C	C		T	T	T	T	T	T	C	C	C		T	T	T	T	C	C	C	C	C	T	T	T	T		T
5A4	5	A	4	3	3	2	87	T	T	T	T	T	T	T	T	C	C	C	T	T	T	T	T		C	C	C	C	C	C	C	C	C		C	C	C	C	C	T	T	T	T	T	T	T	T		T
5A5	5	A	5	1	1	0	25	T	T	T	T	T	C	C	C	C	C	C	T	T	T	T	T		T	T	T	C	C	C	C	C	C		T	T	T	T	T	T	T	C	C	C	C	C	T		C
5A6	5	A	6	1	1.5	2	54	T	T	T	T	T	T	T	T	T	T	T	T	T	T	T	T		T	T	T	T	T	T	T	T	T		C	C	C	C	C	C	C	T	T	T	T	T	T		T
5A7	5	A	7	3	3	3.5	132	T	C	C	C	C	C	C	C	C	C	C	C	C	C	T	T		C	C	C	C	C	C	C	C	T		C	C	C	C	C	C	C	C	C	C	C	C	T		C
5A8	5	A	8	1	0	0	11	C	C	C	C	C	C	C	C	C	T	T	T	T	T	T	T		C	C	C	C	C	C	C	C	C		C	C	T	T	T	T	T	T	T	C	C	C	C		C
5A9	5	A	9	1	0	0	12	T	C	C	C	C	C	T	T	T	T	T	T	T	T	T	T		C	C	C	C	C	C	C	C	C		T	T	T	T	T	T	T	T	T	T	T	C	C		C
5B2	5	B	2	1	0	0	13	T	T	T	T	T	T	T	T	C	C	C	C	C	C	C	C		T	T	T	T	T	T	T	C	C		T	T	T	T	T	T	T	T	T	T	T	C	C		C
5B3	5	B	3	3	3	3.5	133	T	T	T	T	T	T	T	T	T	T	T	T	T	T	T	C		T	T	C	C	C	C	C	T	T		C	C	C	C	C	T	T	T	T	T	T	C	C		C
5B4	5	B	4	3	3	3	114	T	T	T	T	T	T	T	T	C	C	C	C	C	C	C	C		C	C	C	T	T	T	T	T	T		T	T	T	T	T	C	C	C	C	C	C	C	C		T
5B5	5	B	5	2	1.5	2	56	T	T	T	T	T	T	T	T	T	T	T	T	T	T	C	C		C	C	C	C	C	C	C	C	C		T	T	T	T	T	T	T	T	T	C	C	C	C		T
5B6	5	B	6	1	0	0	14	T	T	T	T	T	C	C	C	C	C	C	T	T	T	T	T		T	T	T	T	T	T	T	T	T		C	C	T	T	T	C	C	C	C	C	C	T	T		C
5B7	5	B	7	2	1.5	0	27	T	T	T	T	T	T	T	T	T	T	T	T	T	T	T	T		C	C	T	T	T	T	T	T	T		C	C	C	C	C	C	C	C	T	T	T	T	T		T
5B8	5	B	8	2	2	2	69	T	T	C	C	C	C	C	C	C	T	T	T	T	T	T	T		T	T	T	T	T	C	C	C	C		C	C	C	C	C	C	C	C	C	C	C	C	C		T
5B9	5	B	9	2	0	0	18	T	T	T	T	T	T	T	T	T	T	T	T	T	T	T	T		T	T	T	T	T	T	T	T	T		C	C	C	C	C	T	T	T	T	T	T	T	T		T
5C2	5	C	2	3	3.5	3.5	148	C	C	C	C	C	C	C	C	T	T	T	T	T	T	T	T		T	T	T	T	C	C	C	C	C		C	C	C	C	C	C	C	C	C	T	T	T	T		T
5C3	5	C	3	1	1	1	34	T	T	T	T	T	T	C	C	C	C	C	T	T	T	T	T		C	C	C	C	C	C	C	C	C		C	C	T	T	T	T	T	T	T	T	T	T	T		T
5C4	5	C	4	5	5	5	225	C	C	C	C	T	T	T	T	T	T	T	C	C	C	C	C		T	T	T	T	T	C	C	C	C		C	C	C	C	C	C	C	C	C	C	C	C	C		C
5C5	5	C	5	5	5	5	226	T	T	T	C	C	C	C	C	C	C	C	C	C	C	C	C		T	T	T	T	T	T	C	C	C		C	C	C	C	C	C	C	C	C	C	C	C	C		C
5C6	5	C	6	2	3	3.5	128	C	T	T	T	T	T	T	T	T	T	T	C	C	C	C	C		C	C	C	C	C	C	C	C	C		T	T	T	T	T	C	C	C	T	T	T	T	T		T
5C7	5	C	7	5	4	4	174	C	C	C	C	C	C	C	C	C	C	C	C	C	C	C	C		C	C	C	T	T	T	T	T	T		C	C	C	C	C	T	T	T	T	T	T	T	T		T
5C8	5	C	8	1	1	0	26	C	C	C	C	C	C	C	C	T	T	T	T	T	T	T	T		C	C	C	C	C	C	C	C	C		C	C	T	T	T	T	T	T	C	C	C	C	C		C
5C9	5	C	9	4	3.5	2	91	T	T	T	T	C	C	C	C	C	C	C	C	C	C	C	C		C	C	C	C	C	C	C	T	T		T	T	T	T	T	T	T	T	T	T	T	T	T		T
5D2	5	D	2	1	1	1	35	C	C	C	C	C	C	C	C	T	T	T	T	T	T	T	T		T	T	T	T	T	T	T	T	T		T	T	T	T	T	C	C	C	C	C	C	T	T		T
5D3	5	D	3	3	3.5	3.5	149	C	C	C	C	C	T	T	T	T	T	T	T	T	T	T	T		T	T	T	C	C	C	C	C	C		C	C	C	C	C	T	T	T	T	T	T	T	T		C
5D4	5	D	4	5	5	5	227	C	C	C	C	C	C	C	C	C	C	C	C	C	C	C	C		C	C	C	C	C	C	C	C	C		T	T	C	C	C	C	C	C	C	C	C	C	C		C
5D5	5	D	5	5	5	5	228	C	C	C	C	C	C	C	C	C	C	C	C	C	C	C	C		T	T	T	T	C	T	T	T	T		T	T	T	T	T	T	T	C	C	C	C	C	C		C
5D6	5	D	6	3	3	3	115	T	T	T	T	T	T	T	T	T	T	T	T	C	C	C	C		T	T	T	T	T	T	T	T	T		C	C	C	C	C	C	C	C	C	C	C	C	C		C
5D7	5	D	7	2	2	3	92	C	C	C	C	T	T	T	T	T	T	T	T	T	T	T	C		T	T	T	T	T	T	T	T	T		T	C	C	C	C	C	C	C	C	C	C	T	T		C
5D8	5	D	8	3	2	2	75	C	C	C	C	C	C	T	T	T	T	T	T	T	T	T	T		C	C	T	T	C	C	T	T	T		T	T	T	T	T	T	T	T	T	T	T	T	T		T
5D9	5	D	9	1	0	0	15	C	T	T	T	T	T	T	T	C	C	C	T	T	T	T	T		T	T	T	T	T	T	T	T	T		T	T	T	T	T	C	C	C	C	C	C	C	C		C
5E2	5	E	2	4	4	4.5	182	T	T	T	T	T	T	T	T	T	T	C	C	C	C	C	C		C	C	C	C	C	C	C	C	C		C	C	C	C	C	C	C	T	T	T	T	T	T		C
5E3	5	E	3	3	3	3	116	T	T	T	T	T	T	T	T	C	C	C	C	C	C	C	C		T	T	T	T	T	T	T	T	T		T	T	T	T	T	T	T	T	T	T	T	T	T		T
5E4	5	E	4	2	1	1	40	T	T	T	T	T	T	T	T	C	C	C	C	C	C	T	T		C	C	C	C	C	C	C	C	C		T	T	T	T	T	T	T	T	T	T	T	C	C		C
5E5	5	E	5	3	3	3	117	C	C	C	C	C	C	C	C	C	T	T	T	T	T	T	T		T	T	T	C	C	C	C	C	C		C	C	C	C	T	T	T	T	T	T	T	T	T		C
5E6	5	E	6	3	3	3	118	T	T	T	T	T	T	C	C	C	C	C	C	C	C	C	C		C	C	C	T	T	T	C	C	C		C	C	C	C	C	T	T	T	T	T	T	T	T		T
5E7	5	E	7	1	1	1	36	T	C	C	C	C	C	C	C	C	C	C	T	T	T	T	T		T	T	T	C	C	T	T	T	T		T	T	T	T	T	C	C	C	C	C	C	C	C		C
5E9	5	E	9	5	4	3	126	C	C	C	C	C	T	T	T	T	T	T	T	C	C	C	C		T	T	T	T	T	T	C	C	C		C	C	C	C	C	C	C	T	T	T	T	C	C		T
6A2	6	A	2	3	3.5	3.5	150	T	T	T	T	T	T	T	T	T	C	C	C	C	C	C	C		T	T	T	T	T	T	T	T	T		C	C	C	C	C	C	C	C	C	C	C	C	C		T
6A3	6	A	3	3	3.5	3.5	151	T	T	T	C	C	C	C	C	C	C	C	C	C	C	C	C		T	T	T	T	T	C	C	C	C		C	C	C	C	C	C	C	C	C	C	C	C	C		T
6A4	6	A	4	3	4	3.5	161	T	T	T	T	T	T	T	T	C	C	C	C	C	C	C	C		C	C	C	C	C	C	C	C	C		T	T	T	T	T	T	T	T	T	T	T	T	T		C
6A5	6	A	5	3	3.5	3	124	T	T	T	T	T	T	T	T	T	T	T	C	C	C	C	C		C	C	C	C	C	C	C	C	C		C	T	T	T	T	T	T	T	T	C	C	C	C		T
6A6	6	A	6	3	3.5	3.5	152	C	C	C	C	C	C	C	T	T	T	T	T	T	T	T	T		T	C	C	C	C	C	C	C	C		C	C	C	C	C	C	C	C	C	T	T	T	T		T
6A7	6	A	7	3	3	3	119	T	T	T	T	T	T	T	T	T	T	T	T	T	T	T	T		C	C	C	C	C	C	C	C	C		C	C	C	C	C	T	T	T	T	T	T	T	T		T
6A8	6	A	8	3	2	1	49	T	T	T	T	T	T	T	T	T	T	T	T	C	C	C	C		C	C	C	C	C	T	T	T	T		T	T	T	T	T	C	C	C	C	C	C	T	T		T
6A9	6	A	9	1	1.5	2	55	C	T	T	T	T	T	T	T	T	T	T	T	T	T	T	T		C	C	C	T	T	T	C	C	C		C	C	C	C	C	C	C	C	C	C	C	C	C		T
6B2	6	B	2	1	1	1	37	T	T	T	T	T	T	T	T	T	T	T	T	T	T	T	T		C	C	C	C	C	C	C	C	C		T	T	T	T	T	C	C	C	C	C	C	C	C		T
6B3	6	B	3	3	3.5	3	125	T	T	T	T	T	T	T	T	T	T	T	C	C	C	C	C		C	C	C	T	T	T	T	T	T		C	C	C	T	T	T	T	T	C	C	C	C	C		T
6B4	6	B	4	3	3	3.5	134	C	C	C	C	C	C	C	C	C	C	C	T	T	T	T	T		T	T	T	T	T	T	C	C	C		C	C	C	C	C	C	C	C	C	C	C	C	C		T
6B5	6	B	5	3	3	3.5	135	T	T	T	T	T	T	T	T	C	C	C	C	C	C	C	C		T	T	T	C	C	C	C	C	C		T	T	T	T	C	C	C	C	T	T	T	T	C		T
6B6	6	B	6	4	4	4	173	C	C	C	C	C	C	C	C	C	C	C	C	C	C	C	C		C	C	C	C	C	C	C	C	C		T	T	T	T	T	T	T	T	T	T	T	T	T		T
6B7	6	B	7	1	0	0	16	T	T	T	T	C	C	C	C	T	T	T	T	T	T	T	T		T	T	T	T	T	T	T	T	T		T	T	T	T	T	C	C	C	C	C	C	C	C		T
6B8	6	B	8	2	1.5	2	57	T	T	T	T	T	T	T	T	T	T	T	T	T	T	T	T		T	T	T	T	T	T	T	T	T		C	C	C	C	C	C	C	T	T	T	T	T	T		T
6B9	6	B	9	2	2	2	70	C	T	T	T	T	T	T	T	T	T	T	T	T	T	C	C		C	C	T	T	T	T	T	T	C		T	T	T	T	T	C	C	C	C	C	C	C	C		C
6C2	6	C	2	3	4	4	170	T	T	T	T	T	T	T	T	T	T	T	T	T	T	C	C		T	T	C	C	C	C	C	C	T		C	C	C	C	C	C	C	C	C	C	C	C	C		C
6C3	6	C	3	5	5	5	229	C	C	C	C	T	T	T	T	T	C	T	C	C	C	C	C		T	T	T	T	T	T	T	T	T		C	C	C	C	C	T	T	T	T	T	T	C	C		C
6C4	6	C	4	3	3	3.5	136	T	T	C	C	C	C	C	C	T	T	T	T	T	T	T	T		T	T	T	T	T	T	T	T	T		T	T	T	T	T	T	T	T	T	T	T	T	T		C
6C5	6	C	5	2	3	3	99	C	T	T	T	T	T	T	T	T	T	T	T	T	T	C	C		C	C	C	C	C	C	C	C	C		T	T	T	T	T	C	C	C	C	C	C	T	T		T
6C6	6	C	6	3	4	3.5	162	T	T	T	T	T	T	T	T	T	T	T	C	C	C	C	C		C	C	C	T	T	T	T	T	T		C	C	C	C	C	C	C	C	C	C	C	C	C		T
6C7	6	C	7	1	2	2	62	T	T	T	T	T	T	T	T	T	T	T	T	T	T	T	T		T	T	T	C	C	C	C	C	C		T	T	T	T	T	T	T	T	T	C	C	C	C		T
6C8	6	C	8	5	5	5	230	C	C	C	C	C	C	C	C	C	C	C	C	C	C	C	C		C	C	C	C	C	C	C	C	C		T	T	T	T	T	T	T	T	T	T	T	T	T		T
6C9	6	C	9	3	2	2	76	T	T	T	T	T	T	T	T	C	C	C	C	C	C	C	C		C	C	C	C	C	C	C	C	T		T	T	T	T	T	C	C	C	C	C	C	T	T		C
6D2	6	D	2	5	5	5	231	C	C	C	C	C	C	C	C	C	C	C	C	C	C	C	C		C	C	C	C	C	C	C	C	C		T	T	T	T	T	C	C	C	C	C	C	C	C		C
6D3	6	D	3	5	5	5	232	T	C	C	C	C	T	T	T	T	T	C	C	C	C	C	C		C	C	C	C	C	C	C	T	T		C	C	C	T	T	T	T	T	T	T	T	T	T		C
6D4	6	D	4	3	4	4	171	C	C	C	C	C	C	C	C	C	C	C	T	T	T	T	T		C	C	C	C	C	C	T	T	T		C	C	C	C	C	T	T	T	T	T	T	T	T		T
6D5	6	D	5	4	5	5	197	T	C	C	C	C	C	C	C	C	C	C	C	C	C	C	C		T	T	T	C	C	C	C	T	T		C	C	C	T	T	T	T	T	T	T	T	T	T		C
6D6	6	D	6	3	1	1	41	T	T	T	C	C	C	C	C	T	T	T	T	T	T	T	T		T	T	T	C	C	C	C	C	C		C	C	C	C	C	C	C	C	C	T	T	T	T		T
6D7	6	D	7	2	0	0	19	T	T	T	T	T	T	T	T	T	T	T	T	C	C	C	C		C	T	T	T	T	T	T	T	T		T	T	T	T	T	T	T	T	T	T	T	T	T		T
6D8	6	D	8	4	5	4.5	187	C	C	C	C	C	C	C	C	C	C	C	C	C	C	C	C		T	T	T	T	T	T	T	T	T		T	C	C	C	C	C	C	C	C	C	C	C	C		T
6D9	6	D	9	5	5	5	233	C	C	C	C	T	T	C	T	T	T	T	T	T	C	C	C		T	T	T	T	T	T	T	T	T		T	T	T	T	T	T	T	T	T	C	C	C	C		C
6E2	6	E	2	3	3.5	3.5	153	T	C	C	T	T	C	C	C	C	C	C	C	C	C	C	C		T	T	T	T	T	T	T	T	T		T	T	T	T	T	T	T	T	C	C	C	C	C		C
6E3	6	E	3	3	3.5	3.5	154	C	C	C	C	C	C	C	C	C	C	C	T	T	T	T	T		T	T	T	T	T	T	T	T	T		T	T	T	T	T	C	C	C	C	C	C	C	T		T
6E4	6	E	4	3	4	3.5	163	T	T	T	T	T	T	T	T	T	T	T	T	T	T	T	T		T	T	T	C	C	C	T	T	T		C	C	C	C	C	C	C	C	C	C	C	T	T		C
6E5	6	E	5	3	2	2	77	T	T	T	T	T	T	T	T	T	T	T	T	T	T	T	T		C	C	C	T	T	T	T	T	T		C	C	C	C	C	T	T	T	T	T	T	T	T		T
6E6	6	E	6	3	3	3.5	137	C	C	C	C	C	C	C	C	C	C	C	C	C	C	T	T		T	T	T	T	T	C	C	C	C		C	C	C	C	C	T	T	C	C	C	C	C	C		C
6E7	6	E	7	1	0	0	17	C	C	C	C	T	T	T	T	T	T	T	T	T	T	T	T		T	T	T	T	T	T	T	T	T		C	C	T	T	T	T	T	T	C	C	C	C	C		C
6E8	6	E	8	3	2	2	78	T	T	T	T	T	T	T	T	T	T	T	T	T	T	T	T		T	T	T	T	T	C	C	C	C		C	C	C	C	C	C	C	C	C	C	C	C	C		T
6E9	6	E	9	5	5	5	234	T	C	C	C	C	C	T	T	T	T	T	T	T	T	C	C		T	T	T	C	C	C	C	C	C		C	C	C	C	C	C	C	C	C	C	C	C	C		T
[truncated: 24 more columns]

## Sheet: Col0xTy0-FOM
Plant				Phenotype				Genotype
POSITION	FLAT	ROW	COLUMN	HI (12 dpi)	HI (15 dpi)	HI (19 dpi)	RANK	CHR1.1	CHR1.2	CHR1.3	CHR1.4	CHR1.5	CHR1.6	CHR1.7	CHR1.8	CHR1.10	CHR1.9		CHR2.1	CHR2.2r	CHR2.3o	C4H	CHR2.5	CHR2.6		CHR3.1	CHR3.2	CHR3.3	CHR3.4	CHR3.5	CHR3.6	CHR3.7	CHR3.8		CHR4.1	CHR4.2	CHR4.3	CHR4.4	CHR4.5	CHR4.6	CHR4.7		CHR5.1	CHR5.2m	CHR5.3	CHR5.4	CHR5.5	CHR5.6	CHR5.7
1A2	1	A	2	2	4	3.5	156	C	C	C	C	C	C	C	C	T	T		C	C	C	T	T	T		T	T	T	T	T	T	T	C		T	T	T	T	T	T	T		C	C	C	C	C	C	C
1A3	1	A	3	3	4	3.5	157	C	C	C	C	T	T	T	C	C	C		C	C	C	C	C	C		T	T	T	C	C	C	C	C		T	T	T	T	T	T	T		C	C	C	C	C	C	C
1A4	1	A	4	3	4	3.5	158	T	T	T	T	T	T	T	T	T	T		T	T	T	T	T	T		C	C	C	C	C	T	T	T		C	C	C	T	T	T	T		C	C	C	C	C	C	C
1A5	1	A	5	1	2.5	2	79	T	T	T	T	T	C	C	T	T	T		T	T	C	C	C	C		C	T	T	T	T	T	T	T		T	T	T	T	C	C	C		C	C	C	C	C	C	C
1A6	1	A	6	5	5	5	198	T	T	T	T	T	C	C	C	C	C		T	T	T	C	C	C		C	C	C	T	T	T	T	T		C	C	C	C	T	T	C		T	C	C	C	C	T	T
1A7	1	A	7	3	3	3	100	T	T	T	C	C	C	C	C	C	T		T	C	C	C	C	C		C	C	C	T	T	T	T	C		T	T	T	T	T	T	T		C	C	C	T	T	T	T
1A8	1	A	8	3	4	4	166	T	T	T	C	C	C	C	C	C	C		C	C	C	C	C	C		C	C	C	T	T	T	T	T		T	T	T	T	T	T	T		T	C	C	C	C	C	C
1A9	1	A	9	3	2	1.5	53	C	C	C	C	C	T	T	T	T	T		C	C	C	C	C	C		T	T	T	T	T	T	T	T		C	C	C	C	C	C	C		T	T	T	C	C	C	C
1B2	1	B	2	2	2	2	63	T	T	T	T	T	T	T	C	C	C		C	C	C	T	T	T		C	T	T	T	T	T	T	T		C	C	C	C	C	C	T		T	T	T	T	T	T	T
1B3	1	B	3	1	2	2	58	T	T	T	T	T	T	T	T	T	T		C	C	C	C	C	T		T	T	T	C	C	C	T	T		T	T	T	T	T	T	T		T	T	T	T	T	T	T
1B4	1	B	4	3	3	2	85	T	T	C	C	C	C	C	C	C	C		C	C	T	T	T	T		T	T	T	T	T	T	T	T		T	T	T	T	T	T	C		T	T	T	T	T	T	T
1B5	1	B	5	3	3.5	3.5	139	T	T	T	T	C	C	C	C	C	T		T	T	C	C	C	C		C	C	C	C	T	T	C	C		T	T	T	T	T	T	C		C	C	C	C	C	T	T
1B6	1	B	6	5	5	5	199	C	C	T	T	T	T	T	C	C	C		T	T	T	C	C	C		T	T	C	C	C	C	C	T		T	T	T	T	T	C	C		T	C	C	C	C	T	T
1B7	1	B	7	3	3.5	3.5	140	T	T	C	C	C	C	C	C	C	T		T	T	T	T	T	T		C	C	C	C	C	C	C	C		C	C	C	C	T	T	T		C	C	C	C	C	C	C
1B8	1	B	8	3	3	3	101	C	C	T	T	T	T	T	T	T	T		C	C	C	C	C	C		C	C	C	C	C	C	C	T		T	T	C	C	C	C	C		T	T	T	C	C	C	C
1B9	1	B	9	5	4	4.5	183	T	T	C	T	T	T	T	C	C	C		T	T	T	T	T	T		C	C	C	T	T	T	T	T		T	T	T	T	T	T	C		T	T	T	T	T	T	T
1C2	1	C	2	3	3	3	102	T	T	T	T	T	T	C	C	C	T		T	T	T	T	T	C		C	C	C	C	T	T	T	C		T	T	T	T	T	T	T		T	T	T	T	C	C	C
1C3	1	C	3	2	3	3	97	T	T	T	T	T	T	T	T	T	T		C	C	C	T	T	T		C	C	C	C	C	C	C	C		T	T	T	C	C	C	T		C	C	C	C	T	T	T
1C5	1	C	5	3	3.5	3	121	C	C	C	C	C	C	C	C	C	T		C	C	C	C	C	C		T	C	C	C	C	C	C	T		T	T	T	T	C	C	C		C	C	C	T	T	T	T
1C6	1	C	6	3	0	0	20	C	C	C	C	C	C	C	C	T	T		T	T	T	T	T	T		C	C	C	C	C	C	C	C		T	T	T	T	C	C	C		T	T	C	C	C	C	C
1C7	1	C	7	1	1	1	28	C	T	T	T	T	T	T	C	C	C		C	C	C	C	C	T		C	C	T	T	T	T	C	C		T	T	C	C	C	C	C		C	C	C	C	T	T	T
1C8	1	C	8	2	2	2	64	T	T	T	T	T	T	T	T	T	T		C	C	C	T	T	T		C	C	C	T	T	T	T	T		T	T	T	T	T	T	T		T	T	T	T	C	C	C
1C9	1	C	9	4	4.5	4.5	184	T	T	C	C	C	C	C	C	C	C		C	C	C	C	C	C		C	C	C	C	C	C	C	C		T	T	T	T	T	T	T		T	T	T	T	T	T	C
1D2	1	D	2	1	0	0	1	T	C	C	C	C	C	C	T	T	T		T	T	C	C	C	C		T	T	T	T	T	T	T	C		C	C	T	T	T	T	T		C	C	C	C	C	C	C
1D3	1	D	3	1	0	0	2	T	T	C	C	C	C	C	T	T	T		T	T	C	C	C	T		T	T	T	T	T	T	C	C		C	C	C	C	C	C	C		T	T	T	T	T	T	T
1D4	1	D	4	3	3	3.5	129	C	C	C	C	C	T	T	T	C	C		T	T	T	T	T	T		T	T	T	T	T	T	T	T		C	C	C	T	T	T	T		T	T	C	C	C	C	C
1D5	1	D	5	3	3	3	103	C	T	T	T	T	T	C	C	C	T		T	T	T	C	C	C		T	T	T	C	C	C	C	C		T	T	T	C	C	C	C		T	T	T	T	T	T	C
1D6	1	D	6	2	3.5	2	88	C	C	C	C	C	C	C	C	C	C		T	T	C	C	C	C		C	C	C	C	C	C	C	C		C	C	C	C	C	C	T		C	C	C	T	T	T	T
1D7	1	D	7	3	3.5	2	89	T	C	C	T	T	T	T	T	T	T		T	T	C	C	C	C		C	C	C	T	T	T	T	T		C	C	C	C	C	C	C		C	C	T	T	T	T	T
1D8	1	D	8	1	1.5	1	42	C	T	T	T	T	T	T	T	T	T		T	T	T	T	T	T		T	T	T	T	T	T	T	T		T	T	T	T	T	T	T		T	T	T	T	T	T	T
1D9	1	D	9	2	2.5	1	50	T	T	T	T	T	T	T	C	C	C		C	C	C	C	C	C		T	T	T	T	T	T	T	T		T	T	T	T	T	T	T		C	T	T	C	C	C	C
1E2	1	E	2	2	3.5	3	120	T	T	T	T	T	T	T	T	T	T		T	T	T	T	T	T		C	C	C	T	T	C	C	C		T	T	T	T	C	C	C		T	T	T	T	T	T	T
1E3	1	E	3	5	5	3	127	C	C	C	T	T	T	C	C	C	C		T	T	T	T	T	T		T	T	T	T	T	T	T	T		C	C	T	T	T	T	C		C	T	T	T	T	C	C
1E4	1	E	4	3	4	3.5	159	T	T	T	T	C	C	C	C	C	C		C	C	T	T	T	C		C	C	C	C	C	C	C	C		T	T	T	C	C	C	C		C	C	C	C	C	C	T
1E5	1	E	5	5	5	5	200	T	C	C	C	C	C	C	C	C	C		C	C	C	C	C	C		C	C	C	T	T	T	C	C		C	C	C	C	C	C	C		T	C	C	C	C	C	C
1E6	1	E	6	3	5	4	179	C	C	C	C	C	C	C	C	C	C		C	C	C	T	T	T		T	T	T	C	C	C	C	C		C	C	C	T	T	T	T		T	T	T	C	C	C	C
1E7	1	E	7	2	2	1	47	C	C	C	C	T	T	T	T	T	T		C	C	C	C	C	C		C	C	C	C	C	C	C	T		T	T	T	T	T	T	T		T	T	C	C	C	C	C
1E8	1	E	8	3	3.5	3.5	141	C	T	T	T	C	C	C	C	C	C		T	T	T	T	T	T		C	C	C	C	C	C	C	C		T	T	T	T	T	T	C		T	T	T	T	T	T	T
2A2	2	A	2	1	1.5	1	43	C	T	C	C	C	C	T	T	T	T		C	T	T	C	C	C		C	C	T	T	T	T	T	T		C	C	C	C	C	C	C		T	T	T	T	C	C	C
2A3	2	A	3	5	5	5	201	C	C	C	C	C	C	C	C	C	C		T	T	C	C	C	T		T	C	C	C	C	C	C	C		C	T	T	T	T	T	T		C	C	C	C	C	C	C
2A4	2	A	4	3	3	3	104	T	T	T	T	T	T	T	T	T	T		C	C	C	C	C	C		C	C	C	C	C	C	C	T		C	C	C	C	T	T	T		T	T	T	T	T	C	C
2A5	2	A	5	2	2	2	65	C	T	T	T	T	T	T	T	T	C		T	T	T	T	T	C		T	T	T	T	T	T	T	T		T	T	T	C	C	C	C		C	C	C	T	T	T	T
2A6	2	A	6	3	3	3	105	C	T	T	T	T	T	T	T	T	C		T	T	T	T	T	T		C	C	C	T	T	T	T	C		C	T	T	T	T	T	T		T	T	T	T	T	T	C
2A7	2	A	7	4	5	5	194	C	C	C	C	C	C	C	C	C	C		C	C	C	C	C	T		C	C	C	T	T	T	T	T		C	C	C	T	T	T	T		C	C	C	C	T	C	T
2A8	2	A	8	3	3.5	3	122	T	T	T	T	T	T	C	C	C	C		T	T	T	T	T	T		T	T	C	C	C	C	C	C		C	C	C	C	C	C	C		C	C	C	T	T	T	C
2A9	2	A	9	3	3	3	106	T	T	T	C	C	C	T	T	T	T		T	T	T	C	C	C		C	C	C	C	C	C	C	C		T	T	T	T	T	T	T		C	C	C	T	T	T	T
2B2	2	B	2	5	5	5	202	C	C	C	T	T	T	T	C	C	C		C	C	C	C	C	C		C	C	T	T	T	C	C	C		C	C	T	T	T	T	C		C	C	C	C	C	C	C
2B3	2	B	3	3	3.5	3	123	T	T	T	T	T	T	T	C	C	C		C	C	C	C	C	C		T	T	T	T	T	T	T	T		C	C	C	C	C	C	C		T	T	C	C	C	C	C
2B4	2	B	4	2	2	1	48	C	C	T	T	T	T	T	T	T	T		T	T	T	T	C	C		T	T	T	T	T	T	T	T		T	T	C	C	C	C	C		C	C	C	T	T	C	C
2B5	2	B	5	3	4	4	167	T	T	T	T	T	T	T	C	C	C		T	T	T	C	C	C		T	T	T	T	T	T	T	T		C	T	T	T	T	T	T		C	C	C	C	C	T	T
2B6	2	B	6	5	5	5	203	C	C	C	C	C	C	C	C	C	C		C	C	C	C	C	C		T	T	T	T	T	T	T	T		T	T	T	C	C	C	T		C	C	C	C	C	C	C
2B7	2	B	7	0	1	0	22	C	C	T	T	T	T	T	T	T	T		T	T	T	C	C	C		C	T	T	T	T	T	T	T		C	C	C	C	T	T	T		T	T	T	T	T	C	C
2B8	2	B	8	4	4	4.5	181	C	C	T	T	T	T	C	C	C	C		C	C	C	C	C	C		T	T	T	C	C	C	C	C		T	T	T	T	T	T	T		C	C	T	C	C	C	C
2B9	2	B	9	3	3	3.5	130	T	T	T	T	T	T	T	T	T	T		C	C	C	C	T	T		C	C	C	C	C	C	C	C		C	C	C	T	T	T	T		C	C	C	C	T	T	T
2C2	2	C	2	3	3	3	107	C	C	T	T	C	C	C	C	C	C		C	C	C	C	C	C		C	T	T	T	T	T	T	T		T	T	T	T	C	C	C		C	T	T	T	T	T	T
2C3	2	C	3	3	3	3	108	T	T	T	T	T	T	T	C	C	T		C	C	C	C	C	C		C	C	C	T	T	T	T	T		C	C	C	C	C	C	C		T	T	T	T	T	T	T
2C5	2	C	5	1	1	0	23	C	C	C	C	C	C	C	C	C	T		T	T	T	T	T	C		T	T	T	T	T	T	T	C		C	C	C	T	T	T	T		T	T	T	T	T	C	T
2C6	2	C	6	5	5	5	204	C	C	C	C	C	T	T	T	T	C		C	C	C	C	C	C		T	C	C	C	C	C	C	C		T	C	C	C	T	T	T		C	T	T	C	C	C	C
2C7	2	C	7	3	3	3	109	T	T	T	T	T	T	T	T	T	T		C	C	C	C	C	C		C	C	C	C	C	C	C	T		C	C	C	C	C	C	C		T	T	T	T	T	C	C
2C8	2	C	8	3	4	4.5	180	T	T	T	C	C	C	C	C	C	C		T	T	T	C	C	C		C	C	C	C	C	C	C	C		T	T	T	C	C	C	C		T	T	C	C	C	C	C
2C9	2	C	9	3	3.5	3.5	142	T	T	T	T	T	T	T	T	T	C		T	T	C	C	C	C		C	C	C	C	C	C	C	C		C	C	C	C	C	C	C		T	T	T	T	T	T	T
2D2	2	D	2	5	5	5	205	C	C	C	C	C	T	T	T	T	C		T	T	T	C	C	C		C	C	T	T	T	T	T	T		T	T	C	C	C	C	C		T	T	T	T	C	C	C
2D3	2	D	3	1	3	3	96	C	C	C	C	C	T	T	T	T	T		T	T	T	T	T	T		T	T	T	T	T	C	C	C		T	T	T	T	T	T	C		C	C	C	C	C	C	T
2D4	2	D	4	3	4	4	168	T	T	T	T	C	C	C	C	C	C		C	C	C	C	C	T		C	C	C	C	C	C	C	C		T	C	C	C	C	C	C		C	C	C	C	C	C	C
2D5	2	D	5	1	0	0	3	C	C	C	T	T	T	T	T	T	T		T	T	T	T	T	T		T	T	T	T	T	T	T	T		C	C	C	C	C	C	C		T	T	T	T	C	C	C
2D6	2	D	6	5	5	5	206	C	C	C	C	C	C	C	C	C	C		C	C	T	T	T	T		T	T	T	T	C	C	C	C		T	T	T	C	C	C	C		C	C	T	T	T	C	C
2D7	2	D	7	3	3.5	4	164	C	T	T	T	C	C	C	C	C	C		T	T	C	C	C	C		C	C	C	T	T	T	T	T		T	T	T	T	C	C	C		T	C	C	C	C	C	T
2D8	2	D	8	5	5	5	207	C	C	C	C	C	C	C	C	C	C		T	T	C	C	C	C		C	C	T	T	T	C	C	C		C	C	C	T	T	T	T		T	T	T	T	T	T	T
2D9	2	D	9	5	5	5	208	C	C	C	C	C	C	C	C	C	C		C	C	C	C	C	C		C	C	C	T	T	T	T	C		C	C	C	T	C	C	C		T	T	C	C	C	T	T
2E2	2	E	2	5	4.5	5	193	T	T	T	C	C	C	C	C	C	C		T	T	C	C	C	C		C	C	C	T	T	T	T	T		C	C	C	C	C	C	C		C	C	C	C	C	C	T
2E3	2	E	3	4	4.5	4.5	185	T	C	C	C	T	T	T	C	C	C		T	T	T	C	C	C		T	T	T	T	T	T	T	T		C	C	C	C	T	T	T		T	T	T	T	T	T	T
2E4	2	E	4	3	3	3.5	131	T	T	T	T	T	T	T	C	C	C		T	T	C	C	C	C		T	T	T	T	T	T	T	T		T	T	T	T	T	T	T		T	T	T	T	T	T	T
2E5	2	E	5	1	2	1	45	C	C	C	C	C	C	C	C	C	T		C	C	T	T	T	T		T	T	T	T	T	T	T	T		C	C	C	C	C	C	T		T	T	T	T	T	T	T
2E6	2	E	6	3	3.5	3.5	143	T	T	T	T	T	T	T	T	T	T		C	C	C	C	C	C		C	T	T	T	T	T	T	T		T	T	C	C	C	C	T		T	T	C	C	C	C	T
2E7	2	E	7	5	5	4.5	188	C	C	C	T	T	T	T	C	C	C		C	C	C	C	C	C		C	C	C	C	C	C	T	T		C	C	C	C	T	T	T		T	C	C	C	C	C	T
2E8	2	E	8	3	2	2	71	C	C	C	C	C	C	C	C	T	T		T	T	T	T	T	T		C	C	C	C	C	C	C	C		C	C	T	T	T	T	T		T	T	T	C	C	C	C
2E9	2	E	9	5	5	5	209	C	C	C	T	T	T	T	T	C	C		T	T	T	T	C	C		T	C	C	C	C	C	T	T		T	T	T	T	T	T	T		C	T	T	T	T	T	T
3A2	3	A	2	5	5	5	210	T	C	C	C	C	C	C	C	C	C		C	C	C	C	C	C		T	T	T	T	T	T	T	T		C	C	C	T	T	T	T		T	T	C	C	C	C	C
3A4	3	A	4	5	5	5	211	C	C	C	C	C	C	C	C	C	C		T	T	T	T	T	T		C	C	C	C	C	C	T	T		T	T	C	C	C	C	T		T	T	T	T	C	C	C
3A5	3	A	5	1	0	0	4	C	C	C	T	T	T	T	T	T	T		T	T	T	T	T	T		T	T	T	T	T	T	T	C		T	T	T	T	T	T	T		C	C	C	T	T	T	C
3A6	3	A	6	3	3.5	3.5	144	T	T	T	T	T	T	T	T	C	C		C	C	C	C	C	C		T	T	T	C	C	C	C	T		T	T	T	C	C	C	C		C	C	T	T	T	T	T
3A7	3	A	7	1	0	0	5	C	C	T	T	T	C	C	C	C	T		C	C	C	C	C	T		C	T	T	T	T	T	T	T		T	T	T	T	T	T	T		C	T	T	T	C	C	C
3A8	3	A	8	2	2	2	66	T	T	T	T	T	T	T	T	T	T		C	C	T	T	T	T		C	T	T	T	T	T	T	T		C	C	C	C	C	C	C		C	C	C	T	T	T	T
3A9	3	A	9	4	4.5	4	177	C	C	T	T	T	T	C	C	C	C		C	T	T	T	T	T		C	C	C	C	C	C	T	T		T	T	T	C	C	C	T		C	C	C	C	C	C	C
3B2	3	B	2	5	5	5	212	C	C	C	C	C	C	C	C	C	C		C	C	C	C	C	C		C	C	C	C	T	T	T	T		T	T	T	T	C	C	T		C	C	C	C	C	C	T
3B3	3	B	3	1	1	1	29	C	T	T	T	T	T	T	T	T	T		C	C	C	C	C	C		T	T	T	C	C	C	C	T		T	T	T	C	C	C	C		C	C	C	C	T	T	T
3B4	3	B	4	1	2	2	59	T	C	C	C	C	T	T	T	T	T		T	T	T	T	T	T		T	T	T	T	T	C	C	T		C	C	C	C	C	C	C		C	C	C	C	C	C	C
3B5	3	B	5	1	2	2	60	T	T	T	T	T	T	T	C	C	C		T	T	T	T	T	T		T	T	T	T	T	C	C	C		C	C	C	C	C	C	C		C	C	C	C	C	C	C
3B6	3	B	6	5	5	5	213	T	T	C	C	T	T	T	T	T	C		C	C	C	T	T	T		C	T	T	T	T	T	T	C		T	C	C	C	C	C	T		C	C	C	C	C	C	T
3B7	3	B	7	5	5	5	214	C	C	C	C	C	C	C	C	C	C		C	C	C	C	C	C		T	T	C	C	C	C	C	C		T	T	T	T	T	T	T		C	C	C	C	C	C	C
3B8	3	B	8	5	5	5	215	C	C	C	C	C	C	C	C	C	C		T	T	T	C	C	C		T	T	C	C	C	C	T	T		C	C	C	C	T	T	T		C	C	T	T	T	T	T
3B9	3	B	9	5	4.5	4	178	C	C	T	T	T	T	T	T	T	C		T	T	T	T	T	C		T	T	T	C	C	C	C	C		T	T	T	T	T	T	T		T	T	T	T	T	T	T
3C2	3	C	2	1	2	2	61	T	T	T	T	T	T	T	T	T	T		C	T	T	T	T	T		C	T	T	C	C	C	C	C		C	C	C	C	C	C	C		C	C	C	C	T	C	C
3C3	3	C	3	1	2	1.5	51	C	T	T	T	T	T	T	T	T	T		T	T	T	C	C	C		T	T	T	T	T	T	T	C		C	T	T	T	T	C	C		C	C	T	T	T	T	T
3C4	3	C	4	5	5	5	216	C	C	C	C	C	C	C	C	C	C		T	T	C	C	C	C		T	C	C	C	T	T	T	T		C	T	T	T	T	T	T		T	C	C	C	C	C	C
3C5	3	C	5	1	2	1	46	C	C	C	C	C	C	C	C	C	T		C	C	C	C	C	C		T	T	T	T	T	T	T	T		C	C	C	C	C	C	C		T	T	T	T	T	T	C
3C6	3	C	6	4	5	5	195	C	C	C	C	C	C	C	C	C	C		C	C	T	T	T	T		C	C	C	C	C	C	C	C		C	C	C	C	C	C	C		C	C	C	C	C	C	C
3C7	3	C	7	3	3	3	110	T	T	C	C	C	T	T	T	T	T		C	T	T	T	T	T		C	C	C	C	C	C	C	C		C	C	C	T	T	T	C		T	T	T	T	C	C	C
3C8	3	C	8	1	0	0	6	C	C	C	C	C	C	C	C	C	T		C	T	C	C	C	C		T	T	T	T	T	C	C	C		C	T	T	C	C	C	C		C	C	C	C	C	T	T
3C9	3	C	9	3	4.5	4	175	C	C	C	C	C	C	C	C	T	T		T	T	T	T	T	T		C	C	C	T	T	C	C	T		C	C	C	C	C	C	C		C	C	C	C	C	C	T
3D2	3	D	2	5	5	5	217	T	C	C	C	C	C	C	C	C	C		C	C	C	T	T	T		T	T	T	T	T	T	T	T		C	C	C	C	C	C	C		C	T	T	T	T	C	C
3D3	3	D	3	5	5	5	218	C	C	C	C	C	C	C	C	C	C		C	C	C	C	C	C		C	C	C	C	C	C	T	T		C	C	C	C	T	T	T		T	T	T	T	T	C	C
3D4	3	D	4	4	4.5	5	191	T	T	T	T	T	T	T	T	C	C		T	T	T	T	T	T		C	C	C	T	T	T	T	T		C	C	C	C	C	C	C		C	C	C	C	C	C	T
3D5	3	D	5	4	4.5	5	192	C	C	C	T	T	T	T	T	T	C		C	C	C	C	C	T		T	T	T	T	T	T	T	T		C	C	T	T	T	T	T		C	C	C	C	C	C	C
3D6	3	D	6	3	3	3	111	C	T	T	C	C	C	C	C	C	C		C	C	C	C	C	T		C	T	T	T	T	C	C	C		C	C	T	T	C	C	C		C	C	C	C	C	C	C
3D7	3	D	7	3	2	2	72	T	C	C	C	C	C	C	C	C	T		C	C	C	T	T	T		T	T	C	C	C	C	C	C		C	C	C	C	T	T	T		C	C	C	C	C	C	C
3D8	3	D	8	3	3	3	112	T	T	T	T	C	C	C	C	C	T		C	C	C	C	C	C		C	C	C	T	T	T	T	T		C	T	T	C	C	C	C		C	T	T	T	C	C	C
3D9	3	D	9	3	2.5	2	80	T	T	T	T	T	T	T	C	C	C		T	T	T	T	T	T		C	C	C	C	C	C	C	C		T	T	T	C	C	C	C		T	T	T	T	T	T	T
3E2	3	E	2	2	2	2	67	T	T	T	T	T	T	T	T	T	T		C	C	C	C	C	C		T	T	C	C	C	C	C	C		T	T	T	T	T	T	T		T	T	T	C	C	C	C
3E3	3	E	3	1	0	0	7	T	T	C	C	C	C	C	C	C	C		T	T	C	C	C	C		T	T	T	T	T	T	T	T		T	T	T	T	T	T	T		T	C	C	C	C	C	C
3E4	3	E	4	3	4	3.5	160	C	C	T	T	T	T	T	T	T	T		C	C	C	C	C	T		T	C	C	T	T	T	T	T		T	T	T	T	T	T	T		T	C	C	C	T	T	T
3E5	3	E	5	1	0	0	8	C	C	C	C	C	C	C	T	T	T		T	T	T	T	T	T		C	C	C	C	C	C	C	C		T	T	T	T	T	T	T		C	C	C	C	C	C	C
3E6	3	E	6	4	4.5	4.5	186	C	C	C	C	C	T	T	T	T	C		T	T	T	C	C	C		T	T	T	T	T	T	T	T		T	T	T	T	T	T	T		C	C	C	T	T	T	T
3E7	3	E	7	1	1.5	1	44	T	T	C	C	C	T	T	T	T	T		T	T	T	T	T	T		C	C	C	T	T	T	C	C		C	C	T	T	C	C	C		C	C	T	T	T	T	T
3E8	3	E	8	3	4.5	4	176	C	T	T	T	T	T	T	T	T	T		C	C	C	C	C	T		C	C	C	T	T	T	T	T		T	T	T	T	T	T	C		T	C	C	C	C	T	T
3E9	3	E	9	3	0	0	21	C	C	T	T	T	T	T	T	T	T		C	C	T	T	T	T		C	C	C	T	T	T	C	C		C	C	C	C	C	C	C		C	C	C	C	C	C	T
4A2	4	A	2	3	4	5	190	T	C	T	T	T	T	T	T	C	C		C	C	T	T	T	C		C	T	T	C	C	C	C	C		C	C	C	C	T	T	T		T	C	C	C	C	C	C
4A3	4	A	3	3	2.5	2	81	T	T	T	T	T	T	T	T	T	C		T	T	T	T	T	T		T	T	T	C	C	C	C	C		T	T	T	T	C	C	C		T	T	T	T	T	T	T
4A4	4	A	4	3	4	4	169	C	C	C	C	C	C	C	C	C	C		T	C	C	C	C	C		T	T	T	T	T	T	T	T		T	T	T	C	C	C	C		T	T	C	C	C	C	C
4A5	4	A	5	3	3.5	3.5	145	T	T	T	T	T	T	T	T	T	C		T	T	T	C	C	C		T	T	T	T	C	C	C	C		C	C	C	C	C	C	C		T	T	T	C	C	C	T
4A6	4	A	6	2	3	3	98	T	T	T	C	C	T	T	T	T	T		T	C	C	C	C	C		T	T	T	T	T	T	T	T		T	C	C	C	C	C	C		T	C	C	C	C	C	C
4A7	4	A	7	1	1	0	24	C	C	C	C	C	C	C	C	C	T		C	C	C	C	C	T		T	T	T	C	C	C	C	C		T	C	C	C	C	C	T		T	T	T	T	C	C	C
4A8	4	A	8	5	5	5	219	C	C	C	C	C	C	C	C	C	C		T	T	T	T	T	T		T	C	C	C	C	C	T	T		C	C	C	T	T	T	T		T	T	T	C	C	C	C
4A9	4	A	9	3	2	2	73	T	T	T	T	T	C	C	C	C	C		C	C	C	T	T	T		T	T	T	T	T	T	C	C		T	T	C	C	C	C	C		C	C	C	C	C	C	C
4B2	4	B	2	4	5	5	196	C	C	T	T	T	T	T	T	T	C		C	C	C	C	C	C		T	T	T	T	C	C	C	C		T	T	T	C	C	C	C		T	T	C	C	C	C	C
4B3	4	B	3	3	3.5	2	90	C	C	T	T	T	T	T	T	C	C		C	C	C	C	C	T		T	T	T	C	C	T	T	C		T	T	T	T	T	T	T		T	C	C	T	T	T	T
4B4	4	B	4	2	2.5	3	93	T	T	T	T	T	C	C	T	T	T		T	T	T	T	T	T		C	C	C	C	C	C	T	T		T	T	T	T	T	C	C		C	C	C	C	T	T	T
4B5	4	B	5	3	2.5	3	95	C	C	C	T	C	C	C	C	C	T		C	C	T	T	T	T		T	C	C	T	T	T	T	C		C	C	C	C	C	T	T		T	T	T	T	T	T	T
4B6	4	B	6	5	3.5	3.5	155	C	C	T	T	T	T	T	C	C	C		T	C	C	C	C	T		C	C	C	C	C	C	T	T		T	T	T	C	C	C	C		C	C	T	T	T	T	T
4B7	4	B	7	1	0	0	9	T	C	C	C	T	T	T	T	T	T		T	T	C	C	C	C		T	T	T	T	C	C	C	C		T	T	T	T	T	T	T		C	C	T	T	T	T	C
4B8	4	B	8	1	0	0	10	C	C	C	C	T	T	T	T	T	T		C	C	C	T	T	T		T	T	T	T	T	T	T	T		C	C	C	T	T	T	T		T	T	T	T	T	T	C
4B9	4	B	9	5	5	5	220	C	C	C	T	T	T	T	T	T	C		C	C	C	C	T	T		C	C	C	C	T	T	C	C		C	C	C	T	T	T	T		T	T	T	T	C	C	C
4C2	4	C	2	2	1	1	38	T	T	T	T	T	T	T	T	T	T		C	C	C	C	C	C		T	T	T	C	C	C	C	C		C	C	C	C	T	T	T		T	T	T	T	T	T	T
4C3	4	C	3	3	3.5	4	165	T	T	T	C	C	C	C	C	C	C		T	C	C	T	T	T		C	C	C	C	C	C	C	C		C	C	C	C	C	C	C		C	C	C	C	C	C	C
4C4	4	C	4	5	5	5	221	T	C	C	C	C	C	C	C	C	C		C	C	C	T	T	T		T	T	T	T	T	C	C	T		C	C	C	T	T	T	C		T	T	T	T	T	T	C
4C5	4	C	5	2	3.5	3.5	138	C	C	T	T	T	C	C	C	C	T		C	C	C	C	C	T		T	C	C	C	C	C	C	T		C	C	C	T	T	T	T		C	C	C	C	C	T	T
4C6	4	C	6	4	4	4	172	T	T	T	C	C	C	C	C	C	C		C	T	T	T	T	T		C	C	C	T	T	T	T	T		C	C	C	C	C	C	T		C	C	C	T	T	T	T
4C7	4	C	7	3	3	3	113	T	T	T	C	C	C	T	T	C	C		C	C	C	C	C	C		C	C	C	C	C	C	C	C		T	T	T	T	T	T	T		C	T	T	T	T	T	T
4C8	4	C	8	1	2	1.5	52	T	T	T	T	T	C	C	C	C	T		C	C	C	C	C	C		T	T	T	T	T	T	T	T		C	C	C	C	T	T	C		C	T	T	T	T	T	T
4C9	4	C	9	1	1	1	30	T	T	T	T	T	T	T	T	T	T		C	C	T	T	T	T		T	C	C	C	C	C	C	C		T	T	T	T	C	C	C		C	T	T	T	T	C	C
4D2	4	D	2	1	1	1	31	T	C	C	C	T	T	T	T	T	T		T	T	T	T	C	C		T	T	T	C	C	C	C	T		C	C	C	C	T	T	T		C	C	T	T	T	C	C
4D3	4	D	3	2	2.5	3	94	C	C	T	T	T	T	T	T	T	T		C	C	T	T	T	T		T	T	T	T	T	T	C	C		C	C	C	C	C	C	T		T	T	T	T	T	T	T
4D4	4	D	4	5	5	5	222	C	C	T	T	T	T	C	C	C	C		T	T	C	C	C	C		C	C	C	C	C	C	C	T		T	T	T	C	C	C	C		T	T	C	C	C	T	T
4D5	4	D	5	3	3	2	86	C	C	T	T	T	C	C	C	C	C		T	T	T	T	T	T		C	C	T	T	T	T	T	T		C	C	T	T	T	T	T		T	T	C	C	C	C	T
4D6	4	D	6	3	2	2	74	C	C	C	C	C	C	C	C	C	T		C	C	C	T	T	C		T	T	T	T	C	C	C	C		C	C	C	C	C	C	C		T	T	T	T	C	C	C
4D7	4	D	7	1	1	1	32	C	C	C	C	C	T	T	T	T	T		C	C	T	T	T	C		C	C	C	C	C	C	C	C		C	T	T	T	T	T	T		C	C	C	C	T	T	T
4D8	4	D	8	3	3.5	3.5	146	T	T	T	C	C	T	T	T	C	C		T	T	T	C	C	C		T	T	T	T	T	T	T	T		C	C	T	T	T	T	C		C	C	C	T	T	T	T
4D9	4	D	9	5	5	5	223	C	C	C	T	T	T	T	C	C	C		C	T	C	C	C	T		T	T	T	T	T	C	C	C		C	C	T	T	C	C	C		C	C	C	C	C	C	C
4E2	4	E	2	5	5	4.5	189	T	T	T	T	T	T	T	C	C	C		T	T	T	T	T	T		T	T	T	T	C	C	C	C		T	T	T	T	C	C	C		C	T	T	T	C	C	C
4E3	4	E	3	3	2.5	2	82	T	T	T	T	T	T	T	C	C	C		T	T	T	T	T	T		T	T	T	T	C	C	C	C		T	T	T	T	C	C	C		C	T	T	T	C	C	C
4E4	4	E	4	5	5	5	224	C	C	C	T	T	T	T	C	C	C		C	C	C	C	C	C		C	C	C	T	T	T	T	T		T	T	T	T	T	T	T		C	C	C	T	T	C	C
4E6	4	E	6	2	1	1	39	C	C	T	T	T	C	C	C	T	T		T	T	C	C	C	C		T	T	T	T	T	T	C	C		C	C	C	T	T	T	T		C	T	T	C	C	C	C
4E7	4	E	7	1	1	1	33	T	T	T	C	C	C	C	T	T	T		T	T	T	T	C	C		T	C	C	C	C	C	C	C		C	C	C	T	T	T	T		C	T	T	C	C	T	T
4E8	4	E	8	2	2	2	68	C	C	T	T	T	T	T	T	T	T		T	T	T	T	T	C		C	C	C	C	T	T	T	T		C	C	C	C	C	C	C		C	C	C	C	C	C	C
4E9	4	E	9	3	2.5	2	83	T	T	T	C	C	C	C	C	C	C		T	T	T	T	T	T		T	T	T	T	T	T	T	T		T	T	T	T	T	T	T		T	T	T	T	T	T	T
5A2	5	A	2	3	2.5	2	84	T	T	T	T	T	T	T	T	T	T		C	C	C	C	C	C		T	T	C	T	C	C	C	C		C	C	C	C	C	C	C		T	T	T	T	C	C	C
5A3	5	A	3	3	3.5	3.5	147	T	T	T	C	C	C	C	C	C	C		T	T	T	T	C	C		T	T	C	C	C	C	T	T		T	T	T	C	C	C	T		T	T	C	C	C	C	C
5A4	5	A	4	3	3	2	87	T	T	T	T	T	C	C	T	T	T		C	C	C	C	C	C		C	C	C	T	T	T	T	T		T	T	T	T	T	T	C		T	T	T	T	T	T	C
5A5	5	A	5	1	1	0	25	T	T	T	C	C	C	C	T	T	T		T	T	C	C	C	C		T	T	T	T	C	C	C	C		C	C	C	T	T	T	T		C	C	C	C	C	T	T
5A6	5	A	6	1	1.5	2	54	T	T	T	T	T	T	T	T	T	T		T	T	T	T	T	T		C	C	C	C	T	T	T	T		T	T	T	C	C	C	C		C	C	C	C	C	C	C
5A7	5	A	7	3	3	3.5	132	T	C	C	C	C	C	C	C	C	T		C	C	C	C	C	T		C	C	C	C	C	C	C	C		C	C	C	C	T	T	T		T	C	C	T	C	C	C
5A8	5	A	8	1	0	0	11	C	C	C	C	C	C	T	T	T	T		C	C	C	C	C	C		C	T	T	T	T	T	C	C		C	C	C	C	C	T	T		C	T	T	T	T	T	T
5A9	5	A	9	1	0	0	12	T	C	C	C	T	T	T	T	T	T		C	C	C	C	C	C		T	T	T	T	T	T	T	C		C	C	C	T	T	T	T		C	C	C	C	C	C	C
5B2	5	B	2	1	0	0	13	T	T	T	T	T	C	C	C	C	C		T	T	T	T	T	C		T	T	T	T	T	T	T	C		C	T	T	T	T	T	T		T	T	T	T	T	T	T
5B3	5	B	3	3	3	3.5	133	T	T	T	T	T	T	T	T	T	C		T	C	C	C	C	T		C	C	C	T	T	T	T	C		C	C	C	C	C	C	C		C	C	C	C	T	T	C
5B4	5	B	4	3	3	3	114	T	T	T	T	T	C	C	C	C	C		C	C	T	T	T	T		T	T	T	C	C	C	C	C		T	T	T	T	C	C	C		T	T	C	C	C	C	C
5B5	5	B	5	2	1.5	2	56	T	T	T	T	T	T	T	T	T	C		C	C	C	C	C	C		T	T	T	T	T	T	C	C		T	T	T	T	T	T	T		T	T	T	T	T	T	T
5B6	5	B	6	1	0	0	14	T	T	T	C	C	C	C	T	T	T		T	T	T	T	T	T		C	T	T	C	C	C	C	T		C	T	T	T	T	T	T		T	T	T	T	T	T	T
5B7	5	B	7	2	1.5	0	27	T	T	T	T	T	T	T	T	T	T		C	T	T	T	T	T		C	C	C	C	C	T	T	T		T	T	T	T	T	T	T		T	T	T	T	T	C	C
5B8	5	B	8	2	2	2	69	T	C	C	C	C	C	T	T	T	T		T	T	T	C	C	C		C	C	C	C	C	C	C	C		T	T	T	T	T	T	T		T	T	T	T	T	T	T
5B9	5	B	9	2	0	0	18	T	T	T	T	T	T	T	T	T	T		T	T	T	T	T	T		C	C	C	T	T	T	T	T		T	T	C	C	C	C	T		T	T	C	C	C	T	T
5C2	5	C	2	3	3.5	3.5	148	C	C	C	C	C	T	T	T	T	T		T	T	T	C	C	C		C	C	C	C	C	C	T	T		T	T	T	T	T	T	C		T	T	T	T	T	T	T
5C3	5	C	3	1	1	1	34	T	T	T	T	C	C	C	T	T	T		C	C	C	C	C	C		C	T	T	T	T	T	T	T		T	T	T	T	T	T	T		T	T	T	T	C	C	C
5C4	5	C	4	5	5	5	225	C	C	C	T	T	T	T	C	C	C		T	T	T	C	C	C		C	C	C	C	C	C	C	C		C	C	T	T	T	C	C		T	C	C	C	C	C	C
5C5	5	C	5	5	5	5	226	T	T	C	C	C	C	C	C	C	C		T	T	T	T	C	C		C	C	C	C	C	C	C	C		C	C	C	C	C	C	C		C	C	C	C	C	C	C
5C6	5	C	6	2	3	3.5	128	C	T	T	T	T	T	T	C	C	C		C	C	C	C	C	C		T	T	T	C	C	T	T	T		T	T	T	C	C	C	C		T	C	C	C	C	C	C
5C7	5	C	7	5	4	4	174	C	C	C	C	C	C	C	C	C	C		C	C	T	T	T	T		C	C	C	T	T	T	T	T		T	C	C	C	C	C	C		T	T	T	C	C	C	C
5C8	5	C	8	1	1	0	26	C	C	C	C	C	T	T	T	T	T		C	C	C	C	C	C		C	T	T	T	T	C	C	C		C	C	C	C	C	C	T		T	T	T	T	T	T	T
5C9	5	C	9	4	3.5	2	91	T	T	T	C	C	C	C	C	C	C		C	C	C	C	C	T		T	T	T	T	T	T	T	T		T	T	T	T	C	C	T		T	T	T	T	T	T	T
5D2	5	D	2	1	1	1	35	C	C	C	C	C	T	T	T	T	T		T	T	T	T	T	T		T	T	T	C	C	C	C	T		T	T	T	C	C	C	C		C	C	T	T	T	C	C
5D3	5	D	3	3	3.5	3.5	149	C	C	C	T	T	T	T	T	T	T		T	T	C	C	C	C		C	C	C	T	T	T	T	T		C	C	T	T	T	T	T		T	T	T	T	T	T	T
5D4	5	D	4	5	5	5	227	C	C	C	C	C	C	C	C	C	C		C	C	C	C	C	C		T	C	C	C	C	C	C	C		C	C	C	C	C	C	C		T	T	T	T	T	T	T
5D5	5	D	5	5	5	5	228	C	C	C	C	C	C	C	C	C	C		T	T	T	T	T	T		T	T	T	T	C	C	C	C		C	C	C	C	C	C	T		C	T	T	T	T	T	T
5D6	5	D	6	3	3	3	115	T	T	T	T	T	T	T	T	C	C		T	T	T	T	T	T		C	C	C	C	C	C	C	C		C	C	C	C	C	C	C		T	T	T	T	T	T	C
5D7	5	D	7	2	2	3	92	C	C	C	T	T	T	T	T	T	C		T	T	T	T	T	T		T	C	C	C	C	C	C	T		C	C	T	T	T	T	C		C	T	T	T	T	T	T
5D8	5	D	8	3	2	2	75	C	C	C	C	T	T	T	T	T	T		C	T	T	C	T	T		T	T	T	T	T	T	T	T		T	T	T	T	T	T	C		T	T	T	T	T	T	T
5D9	5	D	9	1	0	0	15	C	T	T	T	T	C	C	T	T	T		T	T	T	T	T	T		T	T	T	C	C	C	C	C		C	C	C	C	T	T	T		C	C	C	T	T	T	T
5E2	5	E	2	4	4	4.5	182	T	T	T	T	T	T	C	C	C	C		C	C	C	C	C	C		C	C	C	C	T	T	T	T		C	C	C	T	C	C	C		C	C	C	T	T	T	T
5E3	5	E	3	3	3	3	116	T	T	T	T	T	C	C	C	C	C		T	T	T	T	T	T		T	T	T	T	T	T	T	T		T	T	T	T	T	C	C		T	C	C	C	C	C	C
5E4	5	E	4	2	1	1	40	T	T	T	T	T	C	C	C	C	T		C	C	C	C	C	C		T	T	T	T	T	T	T	C		C	C	C	C	C	C	C		T	T	C	C	C	T	T
5E5	5	E	5	3	3	3	117	C	C	C	C	C	C	T	T	T	T		T	T	C	C	C	C		C	C	T	T	T	T	T	T		C	C	C	C	C	T	T		T	T	T	T	T	T	T
5E6	5	E	6	3	3	3	118	T	T	T	T	C	C	C	C	C	C		C	C	T	T	C	C		C	C	C	T	T	T	T	T		T	T	T	T	C	C	C		T	T	T	T	T	T	T
5E7	5	E	7	1	1	1	36	T	C	C	C	C	C	C	T	T	T		T	T	C	T	T	T		T	T	T	C	C	C	C	C		C	C	C	C	C	C	T		T	T	T	T	T	C	C
5E9	5	E	9	5	4	3	126	C	C	C	T	T	T	T	T	C	C		T	T	T	T	C	C		C	C	C	C	T	T	T	C		T	T	T	T	T	C	C		T	T	T	C	C	C	C
6A2	6	A	2	3	3.5	3.5	150	T	T	T	T	T	T	C	C	C	C		T	T	T	T	T	T		C	C	C	C	C	C	C	C		T	T	T	C	C	C	C		C	C	C	T	T	T	T
6A3	6	A	3	3	3.5	3.5	151	T	T	C	C	C	C	C	C	C	C		T	T	T	C	C	C		C	C	C	C	C	C	C	C		T	T	T	T	T	T	T		T	T	C	C	C	C	T
6A4	6	A	4	3	4	3.5	161	T	T	T	T	T	C	C	C	C	C		C	C	C	C	C	C		T	T	T	T	T	T	T	T		C	C	T	T	T	T	C		T	C	C	C	C	C	C
6A5	6	A	5	3	3.5	3	124	T	T	T	T	T	T	T	C	C	C		C	C	C	C	C	C		C	T	T	T	T	T	C	C		T	T	T	T	T	T	T		T	T	T	T	T	T	T
6A6	6	A	6	3	3.5	3.5	152	C	C	C	C	T	T	T	T	T	T		T	C	C	C	C	C		C	C	C	C	C	C	T	T		T	T	T	T	T	T	T		C	T	T	C	C	T	T
6A7	6	A	7	3	3	3	119	T	T	T	T	T	T	T	T	T	T		C	C	C	C	C	C		C	C	C	T	T	T	T	T		T	T	T	C	C	C	C		T	T	T	C	C	T	T
6A8	6	A	8	3	2	1	49	T	T	T	T	T	T	T	T	C	C		C	C	C	T	T	T		T	T	T	C	C	C	C	T		T	T	T	T	T	C	C		T	T	T	T	T	T	T
6A9	6	A	9	1	1.5	2	55	C	T	T	T	T	T	T	T	T	T		C	C	T	T	C	C		C	C	C	C	C	C	C	C		T	T	T	T	T	T	T		C	C	C	C	C	C	C
6B2	6	B	2	1	1	1	37	T	T	T	T	T	T	T	T	T	T		C	C	C	C	C	C		T	T	T	C	C	C	C	C		T	T	T	T	T	T	T		T	T	T	T	T	C	C
6B3	6	B	3	3	3.5	3	125	T	T	T	T	T	T	T	C	C	C		C	C	T	T	T	T		C	C	T	T	T	C	C	C		T	T	T	C	C	C	C		C	C	C	C	C	T	T
6B4	6	B	4	3	3	3.5	134	C	C	C	C	C	C	C	T	T	T		T	T	T	T	C	C		C	C	C	C	C	C	C	C		T	T	T	T	C	C	C		T	T	T	T	T	T	T
6B5	6	B	5	3	3	3.5	135	T	T	T	T	T	C	C	C	C	C		T	T	C	C	C	C		T	T	C	C	C	T	T	T		T	T	T	C	C	C	C		T	T	T	T	T	T	T
6B6	6	B	6	4	4	4	173	C	C	C	C	C	C	C	C	C	C		C	C	C	C	C	C		T	T	T	T	T	T	T	T		T	T	T	T	T	T	T		T	C	C	C	C	C	C
6B7	6	B	7	1	0	0	16	T	T	T	C	C	T	T	T	T	T		T	T	T	T	T	T		T	T	T	C	C	C	C	C		T	T	T	T	T	T	T		C	C	T	T	T	T	T
6B8	6	B	8	2	1.5	2	57	T	T	T	T	T	T	T	T	T	T		T	T	T	T	T	T		C	C	C	C	T	T	T	T		T	T	T	C	C	C	C		T	T	T	T	T	T	T
6B9	6	B	9	2	2	2	70	C	T	T	T	T	T	T	T	T	C		C	T	T	T	T	C		T	T	T	C	C	C	C	C		C	C	C	C	C	C	C		C	C	C	C	T	T	T
6C2	6	C	2	3	4	4	170	T	T	T	T	T	T	T	T	T	C		T	C	C	C	C	T		C	C	C	C	C	C	C	C		C	C	T	T	T	T	T		T	C	C	C	C	C	C
6C3	6	C	3	5	5	5	229	C	C	C	T	T	T	T	C	C	C		T	T	T	T	T	T		C	C	C	T	T	T	T	C		C	C	C	C	C	C	C		C	C	C	C	C	T	T
6C4	6	C	4	3	3	3.5	136	T	C	C	C	C	T	T	T	T	T		T	T	T	T	T	T		T	T	T	T	T	T	T	T		C	C	C	C	C	C	T		C	C	C	C	C	T	T
6C5	6	C	5	2	3	3	99	C	T	T	T	T	T	T	T	T	C		C	C	C	C	C	C		T	T	T	C	C	C	C	T		T	T	T	T	T	T	C		T	C	C	C	C	C	C
6C6	6	C	6	3	4	3.5	162	T	T	T	T	T	T	T	C	C	C		C	C	T	T	T	T		C	C	C	C	C	C	C	C		T	T	C	C	C	C	T		T	T	T	T	T	T	T
6C7	6	C	7	1	2	2	62	T	T	T	T	T	T	T	T	T	T		T	T	C	C	C	C		T	T	T	T	T	T	C	C		T	T	T	T	T	T	T		T	C	C	C	C	C	C
6C8	6	C	8	5	5	5	230	C	C	C	C	C	C	C	C	C	C		C	C	C	C	C	C		T	T	T	T	T	T	T	T		T	T	T	T	T	T	C		T	C	C	C	C	C	T
6C9	6	C	9	3	2	2	76	T	T	T	T	T	C	C	C	C	C		C	C	C	C	C	T		T	T	T	C	C	C	C	T		C	C	C	T	T	T	T		T	T	T	T	T	T	T
6D2	6	D	2	5	5	5	231	C	C	C	C	C	C	C	C	C	C		C	C	C	C	C	C		T	T	T	C	C	C	C	C		C	C	C	T	T	T	T		C	T	T	T	T	C	C
6D3	6	D	3	5	5	5	232	T	C	C	T	T	T	C	C	C	C		C	C	C	C	C	T		C	C	T	T	T	T	T	T		C	C	C	C	C	C	C		T	T	T	T	C	C	C
6D4	6	D	4	3	4	4	171	C	C	C	C	C	C	C	T	T	T		C	C	C	C	T	T		C	C	C	T	T	T	T	T		T	T	T	T	T	T	T		C	C	C	C	C	C	C
6D5	6	D	5	4	5	5	197	T	C	C	C	C	C	C	C	C	C		T	T	C	C	C	T		C	C	T	T	T	T	T	T		C	C	C	C	C	C	C		C	C	C	C	C	T	T
6D6	6	D	6	3	1	1	41	T	T	C	C	C	T	T	T	T	T		T	T	C	C	C	C		C	C	C	C	C	C	T	T		T	T	T	T	T	T	T		C	T	T	T	T	T	C
6D7	6	D	7	2	0	0	19	T	T	T	T	T	T	T	T	C	C		C	T	T	T	T	T		T	T	T	T	T	T	T	T		T	T	T	T	T	T	C		T	T	T	T	T	C	C
6D8	6	D	8	4	5	4.5	187	C	C	C	C	C	C	C	C	C	C		T	T	T	T	T	T		T	C	C	C	C	C	C	C		T	T	T	T	C	C	C		T	C	C	C	C	C	C
6D9	6	D	9	5	5	5	233	C	C	C	T	T	T	T	T	C	C		T	T	T	T	T	T		T	T	T	T	T	T	C	C		C	C	C	C	T	T	T		C	C	T	C	C	C	C
6E2	6	E	2	3	3.5	3.5	153	T	C	T	C	C	C	C	C	C	C		T	T	T	T	T	T		T	T	T	T	T	C	C	C		C	C	C	C	C	C	C		T	T	T	T	T	T	T
6E3	6	E	3	3	3.5	3.5	154	C	C	C	C	C	C	C	T	T	T		T	T	T	T	T	T		T	T	T	C	C	C	C	C		T	T	C	C	C	C	C		T	T	C	C	C	C	T
6E4	6	E	4	3	4	3.5	163	T	T	T	T	T	T	T	T	T	T		T	T	C	C	T	T		C	C	C	C	C	C	C	T		C	C	C	C	T	T	T		T	C	C	C	C	C	C
6E5	6	E	5	3	2	2	77	T	T	T	T	T	T	T	T	T	T		C	C	T	T	T	T		C	C	C	T	T	T	T	T		T	T	T	T	T	T	T		T	T	T	T	T	T	T
6E6	6	E	6	3	3	3.5	137	C	C	C	C	C	C	C	C	C	T		T	T	T	C	C	C		C	C	C	T	C	C	C	C		C	C	C	T	T	T	T		T	C	C	C	T	T	T
6E7	6	E	7	1	0	0	17	C	C	C	T	T	T	T	T	T	T		T	T	T	T	T	T		C	T	T	T	T	C	C	C		C	T	T	T	T	T	T		T	T	C	C	C	C	C
6E8	6	E	8	3	2	2	78	T	T	T	T	T	T	T	T	T	T		T	T	T	C	C	C		C	C	C	C	C	C	C	C		T	T	T	T	T	T	T		C	C	T	T	T	T	T
6E9	6	E	9	5	5	5	234	T	C	C	C	T	T	T	T	T	C		T	T	C	C	C	C		C	C	C	C	C	C	C	C		T	T	T	T	T	C	C		T	T	T	C	C	C	T
[truncated: 2 more columns]

## Sheet: rfo1xTy0-FOM
Plant				Phenotype				Genotype
PLANT	FLAT	ROW	COLUMN	HI (11 dsi)	HI (18 dsi)	RANK (23 dsi)	RANK	CHR1.1	CHR1.2	CHR1.3	CHR1.4	CHR1.5	CHR1.6	CHR1.7	CHR1.8	CHR1.10	CHR1.9		CHR2.1	CHR2.2r	CHR2.3o	CHR2.4r	CHR2.5	CHR2.6		CHR3.1	CHR3.2	CHR3.3	CHR3.4	CHR3.5	CHR3.6	CHR3.7	CHR3.8		CHR4.1	CHR4.2	CHR4.3	CHR4.4	CHR4.5	CHR4.6	CHR4.7		CHR5.1	CHR5.2m	CHR5.3	CHR5.4	CHR5.5	CHR5.6	CHR5.7
1A2	1	A	2	4.5	4	138	190	C	C	C	C	T	C	C	C	C	C		C	T	T	T	T	T		T	T	T	T	T	T	T	T		C	C	C	C	T	T	T		C	C	C	C	C	C	T
1A3	1	A	3	4	3.5	165	173	C	C	T	T	T	T	T	T	T	T		T	T	T	T	T	C		C	C	C	C	C	C	T	T		T	T	T	T	T	T	C		C	C	C	C	C	C	T
1A4	1	A	4	2.5	3	93	82	C	C	C	C	T	T	T	T	T	T		C	C	C	C	C	C		C	C	C	C	C	C	C	C		T	T	T	T	T	T	T		C	T	T	T	T	T	T
1A5	1	A	5	3	3.5	122	129	C	C	C	C	T	T	T	T	T	T		T	T	T	T	T	C		T	C	C	C	C	C	C	T		T	T	C	C	C	C	C		T	C	C	C	C	C	C
1A6	1	A	6	1.5	1	26	24	T	T	T	T	C	C	C	C	C	T		C	C	T	T	T	C		T	T	T	C	C	C	C	C		T	T	T	T	T	C	C		C	T	T	T	T	T	T
1A7	1	A	7	2.5	1	36	53	T	C	C	C	C	T	T	T	T	T		T	T	T	T	C	C		T	T	C	C	T	T	T	T		C	T	T	C	C	C	C		T	T	T	T	T	T	T
1A8	1	A	8	4	4	161	177	C	T	T	T	T	C	C	C	C	C		T	T	C	C	C	C		T	T	C	C	C	T	T	T		C	C	C	C	C	C	C		C	C	C	C	C	C	C
1A9	1	A	9	4.5	3.5	144	189	C	T	T	T	C	C	C	C	C	C		T	T	C	C	C	C		C	C	C	C	T	T	C	C		T	C	C	C	C	T	C		C	C	C	T	T	T	T
1B2	1	B	2	3	3.5	121	128	T	C	C	C	C	C	C	C	C	C		C	C	C	C	C	C		C	C	C	T	T	T	T	T		C	C	C	C	C	C	C		T	T	T	T	T	T	T
1B3	1	B	3	2	2	69	49	C	C	C	C	C	C	C	C	C	C		C	C	C	C	C	T		T	T	T	C	C	C	C	C		C	T	T	T	T	T	T		C	C	T	T	T	T	T
1B4	1	B	4	1.5	1	16	19	T	T	T	T	T	T	C	C	C	C		C	C	C	C	C	T		T	T	T	T	T	T	T	T		T	T	T	T	C	C	C		T	T	T	T	T	T	T
1B5	1	B	5	2	1	44	39	T	T	T	T	T	T	T	T	T	C		C	C	C	T	T	T		T	C	C	C	C	C	C	C		T	T	T	T	T	T	T		C	T	T	T	T	C	C
1B6	1	B	6	2.5	3	84	79	T	T	T	T	T	T	T	C	C	C		C	C	C	C	C	C		T	T	T	C	C	T	T	T		C	C	C	C	C	C	C		C	C	C	C	C	C	C
1B7	1	B	7	2	2	57	44	C	C	T	T	T	T	T	T	T	C		T	T	T	T	T	T		C	C	C	C	C	C	C	C		C	T	T	T	T	C	C		T	T	T	C	C	C	T
1B8	1	B	8	4	4	175	179	C	C	T	T	T	T	T	T	T	T		T	T	T	C	C	C		C	C	C	T	T	T	T	T		C	C	C	C	C	C	C		T	T	T	T	T	T	T
1B9	1	B	9	3	3	111	117	C	C	C	T	T	T	T	C	C	C		T	T	C	C	C	C		C	C	C	T	T	T	T	T		T	T	T	C	C	C	T		T	T	T	C	C	C	C
1C2	1	C	2	1.5	0	21	16	T	T	T	T	T	T	T	T	T	C		T	T	T	C	C	C		T	T	T	C	C	C	C	C		C	T	T	T	C	C	C		C	T	T	T	T	C	C
1C3	1	C	3	3	4	166	148	C	C	C	T	T	T	T	T	T	T		C	C	C	C	C	C		C	C	C	C	C	C	C	T		C	C	C	C	C	C	C		C	T	T	C	C	C	C
1C4	1	C	4	1.5	1	22	21	C	C	T	T	T	T	T	T	T	T		T	T	T	T	T	T		C	C	C	C	C	C	T	T		T	T	T	C	C	C	C		C	T	T	T	T	C	C
1C5	1	C	5	1.5	0	24	17	T	T	T	T	T	T	T	C	C	T		T	T	T	C	C	T		T	T	T	C	C	T	T	T		T	T	T	T	T	T	T		C	C	C	C	C	C	T
1C6	1	C	6	2.5	3	86	80	T	T	T	T	T	T	T	T	T	C		T	T	T	T	C	C		C	C	C	C	C	C	C	C		T	T	T	C	T	T	T		C	C	C	C	T	T	T
1C7	1	C	7	3	3.5	112	124	T	T	T	T	T	C	C	C	C	C		T	T	T	T	T	T		C	C	C	C	C	C	C	C		C	C	C	C	T	T	T		C	C	C	C	C	C	C
1C8	1	C	8	2.5	1.5	46	59	T	T	T	C	C	C	C	T	T	T		C	C	T	T	T	C		C	C	C	T	T	T	T	T		C	C	C	C	C	C	C		T	T	T	T	T	T	T
1C9	1	C	9	3	4	143	142	C	C	T	T	T	T	T	T	T	C		T	T	T	T	T	T		C	C	C	T	T	T	T	T		C	C	C	C	T	T	C		T	T	T	T	T	T	T
1D2	1	D	2	3	3.5	113	125	C	T	T	T	T	T	T	T	T	C		T	T	C	C	C	C		T	C	C	C	C	C	C	C		C	C	C	C	C	C	C		T	C	C	C	T	T	T
1D3	1	D	3	1.5	1	17	20	C	C	T	T	T	T	T	T	T	T		T	C	C	T	T	T		C	C	T	T	T	T	T	T		C	T	T	T	T	T	T		T	T	T	C	C	C	C
1D4	1	D	4	2.5	3.5	123	88	C	C	C	C	C	C	C	C	C	C		C	C	C	C	C	C		T	T	C	C	C	C	C	C		T	T	T	T	T	T	T		C	C	C	C	C	T	T
1D5	1	D	5	2	3	85	51	C	C	T	T	T	T	T	T	T	T		C	C	T	T	T	T		C	T	T	T	T	T	T	C		T	T	T	T	T	T	C		C	C	C	C	C	C	C
1D6	1	D	6	1.5	1.5	54	32	C	C	C	C	C	T	T	T	C	C		T	T	T	T	T	T		T	C	C	C	C	C	C	C		T	T	T	T	T	T	T		C	C	C	C	C	C	C
1D7	1	D	7	2	2	68	48	C	C	T	T	T	T	T	T	T	T		C	C	C	T	T	T		C	T	T	T	T	T	T	T		T	T	T	T	T	T	T		C	C	C	C	C	C	C
1D8	1	D	8	1.5	0	4	4	C	C	T	T	T	T	T	T	T	C		T	T	T	T	T	T		C	T	T	T	T	T	T	T		T	T	T	T	T	T	T		C	T	T	T	T	T	T
1D9	1	D	9	3	3	117	120	T	T	C	C	C	C	T	T	T	T		C	C	T	T	T	T		C	C	C	C	C	C	C	C		C	C	C	C	C	C	C		T	T	C	C	C	T	T
1E2	1	E	2	1.5	0	12	12	C	C	C	C	C	C	C	T	T	T		C	C	C	T	T	T		C	T	T	T	T	T	T	T		T	T	T	T	T	T	C		T	T	T	T	T	T	T
1E3	1	E	3	3	3.5	118	126	C	C	C	C	C	T	T	T	C	C		T	T	C	C	C	C		C	C	C	C	C	C	C	C		C	C	C	C	C	C	C		C	T	T	T	T	T	C
1E4	1	E	4	2	1	37	37	T	T	C	C	C	T	T	C	C	C		T	C	C	C	C	C		T	T	T	C	C	C	C	C		T	T	C	C	C	C	C		C	T	T	T	T	T	T
1E5	1	E	5	2.5	3	77	78	C	T	T	T	T	C	C	C	C	C		T	T	C	C	C	C		T	T	T	C	C	C	C	C		C	C	C	T	T	T	T		C	C	C	C	C	C	C
1E6	1	E	6	1.5	1.5	32	27	C	C	C	C	C	C	C	C	C	T		C	C	T	C	C	C		C	C	C	C	T	T	T	T		T	T	T	T	T	T	T		C	T	T	T	T	T	T
1E7	1	E	7	1.5	1	25	23	C	T	T	T	T	T	C	C	C	C		C	T	T	T	T	T		T	T	T	T	T	T	T	T		C	C	C	C	C	C	T		T	T	T	T	T	T	T
1E8	1	E	8	2	1.5	50	41	T	T	T	T	T	T	C	C	C	C		C	C	C	C	C	C		T	T	T	C	C	C	C	C		T	T	T	C	C	C	C		T	T	T	C	C	C	C
1E9	1	E	9	1.5	1	23	22	C	C	T	T	T	T	C	C	C	C		C	C	C	C	C	C		T	C	T	C	C	C	C	C		C	C	C	T	T	T	C		T	T	T	T	T	T	T
2A2	2	A	2	3	4	153	144	C	T	T	T	T	T	T	C	T	T		C	C	C	C	C	T		T	T	C	C	T	T	T	T		C	C	C	C	C	C	C		C	C	C	C	C	C	T
2A3	2	A	3	3.5	4	187	163	C	C	C	C	C	C	C	T	T	T		C	T	T	C	C	C		T	T	C	C	C	C	C	C		T	C	C	C	C	C	C		T	C	C	T	C	C	C
2A4	2	A	4	4	2.5	80	164	C	T	T	T	T	C	C	C	C	C		T	T	C	C	C	T		T	C	C	C	C	C	C	C		T	T	T	T	T	T	C		T	T	T	T	T	T	T
2A5	2	A	5	3	3	119	121	C	C	C	C	C	C	C	C	C	C		T	T	T	T	T	T		C	C	C	C	C	C	C	T		T	T	T	T	C	C	T		T	C	C	C	C	C	C
2A6	2	A	6	2.5	2	70	68	T	T	T	T	T	T	T	T	T	C		C	C	C	C	C	C		T	T	T	T	T	T	C	C		T	T	C	C	C	C	C		C	C	C	C	C	C	T
2A7	2	A	7	1.5	1.5	49	31	T	T	T	T	T	T	T	T	T	C		T	T	T	T	T	C		T	T	T	C	C	C	C	C		T	T	T	T	T	T	T		T	C	C	C	C	C	T
2A8	2	A	8	3	3.5	145	135	C	C	C	T	T	T	T	C	C	C		C	C	C	C	C	T		T	T	T	C	C	T	T	T		T	T	T	T	T	T	T		C	C	C	C	C	C	C
2A9	2	A	9	2.5	1	29	52	T	T	C	C	C	T	T	T	C	C		T	T	T	T	T	T		T	T	T	T	T	T	T	T		C	C	C	C	C	C	C		T	T	C	C	C	C	C
2B2	2	B	2	1.5	0	9	9	C	C	C	T	T	T	T	T	T	T		T	T	T	T	T	T		C	C	T	T	T	T	T	T		T	T	T	T	T	T	C		T	T	T	T	T	T	T
2B3	2	B	3	2.5	2	82	70	T	C	C	C	C	C	T	T	T	T		C	C	C	C	C	C		C	C	C	C	C	T	T	T		T	T	T	T	T	T	T		T	T	T	T	T	T	T
2B4	2	B	4	3	3.5	132	132	C	C	C	C	C	T	T	T	T	T		T	C	C	C	C	C		C	C	T	T	T	T	T	C		C	C	C	C	C	C	T		T	C	C	C	C	C	C
2B5	2	B	5	3	3	107	115	T	T	C	C	C	C	C	C	C	C		T	T	T	C	C	C		T	T	T	T	T	T	T	T		C	C	C	T	T	T	T		T	T	T	T	T	T	T
2B6	2	B	6	2.5	1.5	34	55	T	T	C	C	C	T	T	T	T	T		C	C	C	C	T	T		T	T	T	T	T	T	T	T		T	T	T	T	T	T	C		T	T	T	T	T	T	T
2B7	2	B	7	2.5	2	83	71	T	T	T	T	T	T	T	C	T	T		C	C	C	C	T	T		C	T	T	C	C	C	C	C		C	C	C	C	C	C	C		C	C	C	C	C	C	C
2B8	2	B	8	2.5	3	90	81	C	C	C	C	T	T	T	C	C	C		C	T	T	T	T	T		T	T	T	T	T	T	T	T		C	C	C	C	C	C	C		C	C	C	T	T	T	T
2B9	2	B	9	2.5	1.5	45	58	T	T	C	C	C	C	C	T	T	T		T	T	T	T	T	T		T	T	T	C	C	C	C	C		C	C	C	T	T	T	C		T	T	T	T	T	T	T
2C2	2	C	2	1.5	0	10	10	T	T	T	T	T	T	T	T	T	T		T	T	T	T	T	T		T	T	T	T	T	T	T	T		T	T	T	T	T	T	T		T	T	T	T	T	T	T
2C3	2	C	3	4	4	156	175	T	T	T	T	T	T	T	C	C	C		C	C	C	C	C	T		C	C	C	T	T	T	T	T		C	C	C	T	C	C	C		T	T	C	T	T	T	T
2C4	2	C	4	3	3	95	108	C	C	C	C	C	C	T	T	T	T		T	T	C	C	C	C		T	T	T	T	T	T	T	T		T	T	T	T	T	T	C		C	C	C	C	C	C	C
2C5	2	C	5	3	3	102	110	T	T	T	T	C	C	C	C	C	C		T	T	C	C	C	C		T	T	T	T	C	C	C	C		T	T	T	C	C	C	C		C	C	C	C	C	T	T
2C6	2	C	6	3	3.5	141	134	C	T	T	T	T	T	T	T	T	T		T	T	C	C	C	T		T	T	T	T	T	T	T	T		C	C	C	C	C	C	C		C	C	C	T	T	T	T
2C7	2	C	7	4	4.5	186	186	C	C	C	C	C	C	C	C	C	C		T	T	T	T	T	C		T	C	C	T	T	T	T	C		C	C	C	C	C	C	C		T	T	T	T	C	C	C
2C8	2	C	8	2.5	2	71	69	T	T	T	T	T	T	T	T	C	C		T	T	C	C	C	C		C	C	C	C	C	C	C	C		T	T	T	T	T	T	T		C	T	T	T	T	T	T
2C9	2	C	9	1.5	0	8	8	C	C	C	C	T	C	C	C	C	C		T	T	T	T	T	T		T	T	T	T	T	T	T	T		T	T	C	C	C	C	C		T	T	T	T	T	C	C
2D2	2	D	2	3	3.5	180	141	C	C	C	C	C	C	C	C	C	T		C	C	C	C	C	T		C	C	C	C	T	T	T	T		C	C	C	C	C	C	C		T	C	C	C	C	C	C
2D3	2	D	3	3.5	3.5	133	156	T	T	T	C	C	C	C	C	C	C		C	C	C	T	T	C		C	C	C	T	T	T	C	C		C	C	T	T	T	T	C		T	T	T	T	T	T	T
2D4	2	D	4	3	4	159	145	T	T	T	T	T	T	T	T	T	C		T	T	T	T	T	T		T	C	C	C	C	C	T	T		C	C	C	C	C	C	C		T	C	C	C	C	T	T
2D5	2	D	5	2.5	2	53	63	T	T	T	T	T	T	T	T	T	T		C	C	C	T	T	C		T	T	T	T	T	T	T	C		T	T	T	T	T	T	T		T	T	T	C	C	C	C
2D6	2	D	6	4	4.5	188	187	C	C	C	C	C	T	T	T	T	C		T	T	C	C	T	T		C	C	C	C	T	T	T	T		T	T	T	T	T	T	C		C	C	C	C	T	T	T
2D7	2	D	7	4	4.5	190	188	C	C	C	C	C	C	C	C	T	T		T	T	T	C	C	C		C	C	C	C	C	C	C	C		T	C	C	C	C	C	C		C	C	C	C	T	T	T
2D8	2	D	8	4	4	182	181	C	C	C	T	T	T	T	T	T	T		C	C	C	C	C	C		T	T	C	C	C	C	C	C		T	C	C	C	C	C	C		C	C	C	T	T	T	T
2D9	2	D	9	1.5	1.5	48	30	T	T	T	T	T	T	T	C	C	T		T	T	T	T	T	T		T	T	T	T	C	C	C	T		T	T	T	T	T	T	C		C	C	C	T	T	T	T
2E2	2	E	2	4	4.5	184	184	C	C	C	T	T	T	T	T	C	C		C	C	T	T	C	C		C	C	C	C	C	C	C	C		C	C	C	C	C	C	C		C	C	C	C	T	T	T
2E3	2	E	3	3	4.5	174	153	C	C	C	C	C	T	T	T	T	C		C	C	C	C	C	T		C	C	C	C	T	T	T	T		C	C	C	C	C	C	C		C	C	C	C	C	C	T
2E4	2	E	4	3	4	146	143	T	C	C	C	C	C	C	C	T	T		T	T	C	C	C	C		C	C	C	C	C	C	C	C		T	T	T	T	T	T	T		T	C	C	C	C	C	T
2E5	2	E	5	2.5	2	52	62	T	T	T	C	C	C	C	C	C	C		C	C	C	C	T	T		T	T	T	T	T	T	T	T		T	T	C	C	T	C	C		C	C	C	C	C	C	C
2E6	2	E	6	4	4.5	185	185	C	C	C	T	T	T	T	T	T	C		T	T	T	T	T	T		T	C	C	C	C	C	C	T		T	T	T	T	T	T	C		T	T	C	C	T	T	T
2E7	2	E	7	3	3	104	112	C	C	C	C	C	C	C	C	C	C		T	C	T	T	T	T		C	T	T	C	C	C	C	C		C	C	T	T	T	T	T		T	T	T	C	C	C	T
2E8	2	E	8	2.5	3	96	83	T	T	T	T	T	T	C	C	T	T		T	T	C	C	C	C		C	T	T	T	T	T	T	T		T	T	T	T	C	C	C		C	C	C	C	C	C	C
2E9	2	E	9	2.5	2	60	65	T	T	T	C	C	C	C	C	C	C		T	T	C	C	C	C		T	C	C	C	C	C	C	C		T	T	T	T	T	T	T		T	T	T	T	T	T	T
3A2	3	A	2	3	3	105	113	T	C	C	C	C	T	T	C	C	C		C	C	C	T	T	T		T	T	T	T	T	T	T	T		C	C	C	C	C	C	C		T	T	T	C	C	C	C
3A3	3	A	3	3	2	74	98	C	C	C	C	C	C	C	C	C	C		C	C	T	C	C	C		T	T	T	C	C	C	C	C		T	T	T	T	C	C	C		C	C	C	C	C	C	C
3A4	3	A	4	3.5	3.5	135	158	C	C	C	C	C	C	C	C	C	C		T	C	C	C	C	C		T	T	T	T	T	T	T	T		T	T	T	T	T	T	T		T	T	T	C	C	C	C
3A5	3	A	5	1.5	0	6	6	T	T	T	C	C	C	C	C	C	C		C	C	C	T	T	T		T	T	T	C	C	C	T	T		T	T	T	T	T	T	T		T	T	T	T	T	T	T
3A6	3	A	6	3	3	127	122	C	C	T	T	T	T	T	T	T	T		C	C	C	C	C	C		T	T	T	T	C	C	C	C		C	C	C	C	C	C	T		T	T	T	T	T	T	T
3A7	3	A	7	2.5	2	88	72	T	T	T	T	T	T	C	C	C	C		C	C	C	T	T	C		T	T	T	C	C	C	T	T		T	T	T	T	T	T	C		T	T	T	C	C	C	C
3A8	3	A	8	2.5	3	114	86	C	C	T	T	T	T	T	T	T	T		T	T	T	T	T	T		T	T	T	T	T	T	T	T		C	C	C	T	T	T	T		C	C	C	T	T	C	C
3A9	3	A	9	2	2	62	46	C	C	C	C	C	C	C	C	C	C		T	T	C	C	C	T		T	T	T	T	T	T	T	T		T	T	T	T	T	T	C		C	C	C	C	T	T	C
3B2	3	B	2	3	2	72	97	T	T	C	C	C	C	C	C	C	T		T	T	T	T	T	T		C	C	T	T	T	T	T	T		C	C	C	C	C	C	C		T	T	T	T	T	T	T
3B3	3	B	3	3.5	3.5	134	157	C	T	T	T	T	T	C	C	C	T		T	T	T	T	T	C		T	C	C	C	C	C	C	C		T	T	T	T	C	C	C		T	C	C	C	C	C	T
3B4	3	B	4	3	4	169	150	C	T	C	T	T	T	T	T	T	T		C	T	T	T	T	C		C	C	C	T	T	T	T	T		C	C	C	C	C	C	C		T	C	T	T	T	T	T
3B5	3	B	5	3	3	103	111	T	C	C	C	C	C	C	T	T	C		T	T	C	C	C	C		C	T	T	T	T	T	T	T		T	T	T	T	T	T	T		C	C	C	C	C	C	T
3B6	3	B	6	4	4.5	177	183	C	C	C	T	T	T	T	T	T	T		T	T	T	T	T	C		T	T	T	T	T	T	T	T		T	C	C	C	C	C	C		T	C	C	C	C	C	T
3B7	3	B	7	3	3.5	126	130	T	T	T	T	T	T	C	C	C	C		C	C	C	C	T	T		C	C	C	C	C	C	C	C		C	C	T	T	T	T	T		T	T	T	T	T	T	T
3B8	3	B	8	2.5	3	137	87	C	C	C	C	C	C	C	C	C	T		T	T	C	C	C	C		T	T	T	T	T	T	T	T		T	C	C	C	C	C	T		T	C	C	T	T	T	T
3B9	3	B	9	2	1.5	67	43	T	T	T	T	T	T	T	T	T	T		C	C	C	C	C	C		C	T	T	T	T	T	T	T		T	T	T	T	T	T	C		C	C	C	C	C	C	C
3C2	3	C	2	3	2.5	101	105	C	T	T	C	C	C	C	C	C	C		C	T	T	C	C	C		T	T	T	T	T	T	T	T		C	T	T	T	C	C	C		C	C	C	T	T	T	T
3C3	3	C	3	3	3.5	130	131	C	C	C	C	C	C	C	C	C	C		T	T	T	C	C	C		C	C	C	C	C	C	C	C		T	T	T	T	T	T	T		T	T	T	C	C	C	C
3C4	3	C	4	3	3	89	107	T	C	C	C	T	T	T	T	T	C		C	C	C	C	C	C		C	C	T	T	T	T	T	C		C	C	C	C	C	C	C		C	T	T	T	T	C	C
3C5	3	C	5	3.5	3.5	157	160	C	C	C	C	T	T	T	C	C	C		C	C	C	C	C	T		T	T	C	C	T	T	T	T		C	C	C	T	T	T	T		T	C	C	C	C	C	C
3C6	3	C	6	2.5	3.5	125	90	C	C	T	T	T	C	C	T	T	T		T	T	T	T	T	T		T	T	T	T	T	T	T	T		C	T	T	T	T	T	C		C	C	C	C	C	C	T
3C7	3	C	7	3	4	160	146	C	C	C	C	C	C	C	C	C	C		T	T	C	C	C	C		C	C	C	C	C	C	T	T		C	C	C	T	T	T	T		T	T	T	C	C	C	C
3C8	3	C	8	2	2.5	109	50	T	T	T	T	C	C	C	C	C	T		T	T	T	T	T	T		C	C	C	C	C	C	C	C		C	C	C	T	T	T	T		T	T	T	T	T	C	C
3C9	3	C	9	2	1.5	47	40	T	T	T	T	T	T	T	T	T	T		C	T	T	T	T	T		T	C	C	C	C	C	T	T		C	T	T	T	C	C	T		T	T	T	T	T	T	C
3D2	3	D	2	1.5	1.5	33	28	C	T	T	T	T	T	T	C	C	C		T	T	T	C	C	C		C	T	T	C	C	C	C	C		T	T	T	T	T	T	C		T	C	C	T	T	T	T
3D3	3	D	3	3.5	3.5	155	159	C	T	T	C	C	C	C	C	C	C		C	C	C	C	C	C		C	C	C	C	C	C	C	C		C	C	T	T	T	T	T		T	T	T	T	T	C	C
3D4	3	D	4	2	2	66	47	C	C	C	C	C	C	C	C	C	T		C	C	T	T	T	T		C	C	T	T	T	C	C	C		T	T	C	C	C	C	T		C	C	C	C	C	C	C
3D5	3	D	5	1.5	0	15	14	T	T	C	C	C	C	C	T	T	T		T	T	C	T	T	T		T	T	T	C	C	C	T	T		T	T	T	T	T	T	C		T	T	T	T	T	T	T
3D6	3	D	6	2.5	4	179	93	T	T	C	C	C	C	C	C	C	C		T	T	C	T	T	T		C	C	C	C	C	C	C	C		C	C	C	C	C	C	C		C	C	C	C	C	C	C
3D7	3	D	7	1.5	2	79	33	C	C	C	C	C	C	C	T	T	T		T	T	T	T	T	T		T	C	C	C	C	C	C	T		T	T	T	T	C	C	T		T	T	T	T	T	T	T
3D8	3	D	8	2.5	3.5	142	91	C	C	C	C	C	C	C	C	C	T		T	T	T	C	C	T		C	T	T	T	T	T	T	T		C	C	T	T	T	T	T		C	C	C	T	T	T	T
3D9	3	D	9	4	3.5	149	170	T	T	T	T	C	C	C	C	C	C		C	C	T	T	T	T		C	C	C	T	T	T	T	T		T	C	C	C	C	C	C		T	C	C	C	C	C	C
3E2	3	E	2	4	4	158	176	T	T	T	T	T	C	C	C	C	C		C	C	C	C	C	C		T	C	C	C	C	C	T	T		C	C	C	C	C	C	T		C	T	T	T	T	T	T
3E3	3	E	3	3.5	4	154	162	C	C	C	C	C	C	C	C	C	C		T	C	C	C	C	C		T	T	C	C	C	C	C	C		C	C	C	C	C	C	C		T	T	T	T	T	T	T
3E4	3	E	4	2.5	2.5	76	75	T	T	T	T	T	T	T	T	T	T		C	C	C	T	C	C		C	C	C	C	C	C	C	T		T	T	T	T	C	C	C		C	T	T	T	T	T	C
3E5	3	E	5	4	3	128	165	C	T	T	T	T	T	T	T	T	C		C	C	C	C	C	C		C	C	C	T	T	T	C	C		C	T	T	T	T	T	T		C	C	C	C	T	T	T
3E6	3	E	6	4	3.5	163	172	T	T	T	T	C	C	C	C	C	C		T	T	T	T	T	T		C	C	C	C	C	C	C	C		C	C	C	C	C	C	T		C	C	C	C	C	C	T
3E7	3	E	7	3	4	183	152	C	T	C	C	C	C	C	C	C	C		T	T	C	C	C	C		C	C	C	C	T	T	C	C		C	C	C	C	C	C	C		C	T	T	C	C	C	C
3E8	3	E	8	3	4	178	151	C	C	C	C	C	C	C	C	C	C		C	C	C	C	C	T		C	C	C	C	T	T	T	T		C	C	C	C	C	C	C		T	T	T	T	T	T	T
3E9	3	E	9	4	3.5	152	171	C	C	C	C	C	C	C	C	C	C		C	C	C	T	T	T		C	C	C	T	T	C	C	C		C	C	T	T	T	T	T		C	T	T	T	T	T	T
4A2	4	A	2	2.5	2	61	66	C	C	T	T	T	T	T	T	T	T		T	T	T	T	T	C		C	C	C	C	T	T	T	T		T	T	T	T	T	T	T		T	T	T	T	T	T	T
4A3	4	A	3	3	3.5	150	136	C	C	C	T	T	C	C	C	C	C		C	C	C	C	C	C		T	T	C	C	C	C	C	C		T	C	C	C	C	C	T		T	T	T	C	C	C	C
4A4	4	A	4	3.5	3	129	155	T	T	C	C	C	C	C	C	C	C		T	T	T	T	T	T		C	C	C	C	C	C	C	C		C	C	T	T	T	T	C		T	T	C	C	C	C	C
4A5	4	A	5	2.5	3	108	85	T	T	T	T	T	T	T	C	C	C		C	C	C	C	T	T		T	C	C	C	T	T	T	C		T	T	C	C	C	C	C		C	T	T	T	T	T	T
4A6	4	A	6	3	3	116	119	T	T	T	T	C	C	C	T	T	T		C	C	C	C	C	C		T	C	C	C	C	C	C	C		C	C	C	C	C	T	T		T	T	T	T	T	T	T
4A7	4	A	7	2.5	2	51	61	C	C	C	T	T	T	T	C	C	C		C	C	T	T	T	C		C	C	C	C	C	C	C	C		T	T	C	C	C	C	C		C	T	T	T	T	T	T
4A8	4	A	8	2.5	2.5	75	74	C	T	T	T	C	C	C	C	C	C		T	T	T	T	T	C		C	C	C	C	C	C	C	C		C	C	C	C	C	C	C		T	T	T	T	T	C	C
4A9	4	A	9	2	2	58	45	T	T	T	T	T	T	T	T	C	C		C	C	C	C	C	C		C	C	C	C	C	C	C	C		T	T	T	T	T	T	T		T	T	C	C	C	C	C
4B2	4	B	2	2.5	2	63	67	T	T	T	T	T	C	C	C	C	T		C	C	C	C	C	C		T	T	T	T	T	C	C	C		C	C	C	T	T	T	T		T	T	T	T	T	T	C
4B3	4	B	3	4	4	189	182	T	C	C	C	T	T	C	C	C	T		T	T	T	T	T	C		C	C	C	C	C	C	T	T		C	C	C	C	C	C	C		C	C	C	T	T	T	T
4B4	4	B	4	4	3.5	147	168	C	T	T	T	T	T	T	T	T	T		C	C	C	C	C	T		C	C	C	T	T	T	T	T		T	C	C	C	C	C	C		C	C	C	C	T	T	T
4B5	4	B	5	3	4	168	149	C	C	C	C	C	C	T	T	T	C		C	C	C	C	C	C		C	C	C	T	T	T	T	T		C	C	C	C	C	C	T		T	T	T	C	C	C	T
4B6	4	B	6	2.5	3	100	84	T	T	T	T	T	T	T	T	T	T		T	T	T	T	T	C		T	T	T	T	C	C	C	C		C	C	C	C	T	T	C		T	T	T	T	C	C	C
4B7	4	B	7	3	3.5	151	137	C	C	T	T	T	T	T	T	C	C		C	C	C	C	C	C		C	C	C	C	C	C	C	C		C	C	C	C	C	C	C		C	C	C	T	T	T	T
4B8	4	B	8	2.5	3.5	124	89	C	C	C	C	C	C	C	T	T	T		T	T	C	C	C	C		T	T	T	T	T	T	T	C		T	T	T	T	T	T	C		C	C	C	C	C	C	C
4B9	4	B	9	1.5	0	7	7	C	C	T	T	T	C	C	C	C	C		T	T	T	C	C	T		T	T	C	C	C	C	C	C		T	T	T	T	T	T	T		T	T	T	T	T	T	T
4C2	4	C	2	4	3.5	136	167	T	T	T	T	T	T	T	T	C	C		C	C	C	T	C	C		C	C	C	T	T	T	C	C		C	C	T	T	T	T	T		T	C	C	C	C	C	C
4C3	4	C	3	3	3	106	114	T	T	T	T	T	T	T	C	C	C		T	C	C	T	T	T		C	C	C	T	T	T	T	T		C	C	C	C	C	C	C		C	C	C	C	C	C	C
4C4	4	C	4	3	2	64	96	C	T	T	C	C	T	T	T	T	T		C	C	C	T	T	C		T	C	C	C	C	C	C	C		T	T	T	C	C	C	C		T	T	C	C	C	C	C
4C5	4	C	5	2.5	2.5	35	73	C	C	C	C	T	T	T	C	C	C		C	T	T	T	T	T		C	C	C	T	T	T	T	T		T	T	T	T	T	T	T		T	T	T	T	C	C	C
4C6	4	C	6	3	3	115	118	T	C	C	C	C	C	C	C	C	C		C	C	C	C	C	C		T	C	C	C	C	C	C	C		T	T	T	T	T	T	T		T	T	T	T	T	T	T
4C7	4	C	7	3	3.5	173	139	C	C	C	T	T	T	T	T	T	T		T	C	C	C	C	C		C	C	C	C	C	C	C	T		T	T	T	T	T	T	T		C	C	C	C	C	C	C
4C8	4	C	8	3	2.5	73	101	C	C	C	C	T	T	T	C	C	C		T	T	T	C	C	C		T	T	T	T	T	T	T	T		C	C	C	C	C	C	C		C	T	T	T	T	T	T
4C9	4	C	9	4	4	181	180	C	C	C	C	T	T	T	T	T	T		C	C	C	T	T	C		T	T	T	T	T	T	C	C		C	C	C	C	C	T	T		T	T	C	C	C	T	T
4D2	4	D	2	4	3.5	148	169	C	C	T	T	T	T	T	T	T	C		T	T	T	T	T	T		C	C	C	C	C	C	T	T		T	T	T	T	T	T	T		C	C	C	C	C	C	C
4D3	4	D	3	4	3.5	171	174	C	C	C	T	T	T	T	C	C	C		T	T	T	T	T	T		C	C	C	T	T	T	T	T		C	C	C	C	C	C	C		C	T	T	T	C	C	C
4D4	4	D	4	2.5	2	55	64	T	T	C	C	C	T	T	T	T	C		C	C	C	C	C	C		T	T	T	T	C	C	C	T		C	C	C	T	T	T	T		T	T	T	T	T	T	T
4D5	4	D	5	3	3.5	120	127	T	C	C	C	C	C	C	C	T	T		C	C	C	C	T	T		T	T	C	C	C	C	C	T		T	T	T	T	T	T	C		T	T	T	C	C	C	C
4D6	4	D	6	3	3.5	164	138	T	T	T	C	C	C	C	C	T	T		T	T	T	T	T	C		C	C	C	C	C	C	T	T		T	T	T	T	T	T	T		C	C	C	C	C	C	C
4D7	4	D	7	2	1	43	38	T	T	T	T	T	T	T	T	T	C		T	T	C	C	C	T		T	T	T	T	T	T	C	C		T	C	T	T	T	T	C		C	T	T	T	C	C	C
4D8	4	D	8	3	2.5	91	102	C	C	T	T	T	T	T	C	C	C		C	C	T	T	T	T		T	T	T	C	C	C	C	C		C	C	C	C	C	C	T		T	C	C	C	C	C	C
4D9	4	D	9	2.5	4	172	92	C	C	T	T	T	T	T	T	T	T		T	T	C	C	C	T		C	C	C	C	C	C	C	C		C	C	C	T	T	T	T		T	T	T	T	T	T	T
4E2	4	E	2	3	3	131	123	T	T	T	T	T	T	T	C	C	C		C	T	T	T	C	C		T	T	C	C	C	C	T	T		T	T	T	T	T	T	T		C	C	C	C	C	C	C
4E3	4	E	3	4	4	170	178	T	C	C	C	C	C	C	C	C	C		T	T	T	C	C	C		C	C	C	T	T	T	T	T		T	T	T	T	T	T	T		C	C	C	C	C	C	T
4E4	4	E	4	3	2.5	97	104	T	T	C	C	C	C	T	C	T	C		C	C	C	C	C	C		T	T	T	C	C	C	C	C		C	C	C	C	T	T	T		T	T	C	C	T	T	T
4E5	4	E	5	3	2	81	99	T	C	C	C	C	C	T	T	T	T		C	C	T	T	T	T		T	C	C	C	C	C	C	C		C	C	C	C	T	T	C		C	T	T	T	T	T	T
4E6	4	E	6	3	3.5	176	140	T	T	T	T	T	T	T	T	T	C		C	C	T	T	T	T		C	C	C	C	C	C	C	C		C	C	C	T	T	T	T		C	C	C	T	T	T	T
4E7	4	E	7	2	1	27	35	C	C	T	T	T	T	T	C	T	T		C	T	T	C	T	T		C	C	C	T	C	C	C	C		T	T	T	T	T	T	T		C	T	T	C	C	C	C
4E8	4	E	8	3	4	162	147	C	C	C	C	T	T	C	C	C	C		T	T	C	C	C	T		T	T	C	C	C	C	C	C		T	T	C	C	C	C	C		C	C	C	T	T	T	T
4E9	4	E	9	4	3	140	166	T	T	T	C	C	C	C	C	C	C		T	T	T	T	T	C		T	C	C	C	C	C	C	C		T	T	T	T	T	T	C		T	C	C	C	C	C	C
5A3	5	A	3	2.5	2.5	78	76	C	T	T	T	T	T	T	C	C	C		T	T	C	C	T	T		C	C	C	C	C	C	C	C		T	T	T	T	C	C	C		T	T	T	T	T	T	T
5A4	5	A	4	1	0	3	1	C	T	C	C	C	C	T	T	T	T		C	C	C	C	C	C		T	T	T	T	T	T	T	T		T	T	C	C	C	C	C		C	T	T	T	T	T	T
5A5	5	A	5	3	3	87	106	T	T	C	T	T	T	T	T	C	C		C	C	C	C	C	C		C	C	C	C	C	C	C	C		C	C	C	C	C	C	C		T	T	T	T	T	C	C
5A6	5	A	6	1.5	0	2	3	T	T	C	C	C	C	T	T	T	T		C	C	C	C	C	C		C	T	T	T	T	T	T	T		C	C	C	C	T	C	C		T	T	T	T	T	T	C
5A7	5	A	7	1.5	0	13	13	T	T	C	C	C	C	T	C	T	C		C	C	C	C	C	C		C	T	T	T	T	T	T	T		T	T	T	T	T	T	T		T	T	T	T	T	C	C
5A8	5	A	8	2.5	1	40	54	C	C	T	T	T	T	T	T	T	T		T	T	T	C	C	T		T	T	T	T	T	T	T	T		C	C	C	C	C	C	C		C	C	C	C	T	T	T
5B3	5	B	3	3.5	3.5	167	161	C	C	C	C	C	C	C	T	T	T		T	T	T	T	C	C		C	C	C	C	T	T	C	T		T	T	C	C	C	C	C		T	T	T	T	C	C	C
5B4	5	B	4	1.5	0	18	15	C	C	C	C	C	C	T	T	T	T		T	T	T	T	C	C		C	T	T	T	T	C	C	C		T	T	T	T	C	C	C		T	T	C	C	C	C	C
5B5	5	B	5	1.5	0	11	11	T	C	C	C	C	C	C	T	T	T		C	C	C	C	C	T		C	T	T	T	T	T	T	T		T	T	C	C	C	C	C		T	T	T	T	T	T	T
5B6	5	B	6	2	1	30	36	T	T	T	T	T	T	T	T	C	C		C	T	T	T	T	T		C	C	C	C	C	C	C	C		T	C	C	C	C	C	T		T	T	T	T	T	T	T
5B7	5	B	7	1.5	0	1	2	T	T	T	T	T	T	T	T	T	T		T	T	T	T	T	T		T	T	T	T	T	T	T	T		T	T	T	T	T	T	T		T	T	T	T	T	T	T
5B8	5	B	8	2.5	1.5	38	56	T	T	T	T	T	T	T	T	T	C		T	T	C	C	C	C		T	T	T	T	T	T	C	C		C	C	C	C	C	C	T		C	T	T	C	C	C	T
5C3	5	C	3	3.5	3	99	154	T	T	T	T	T	T	T	T	C	C		C	C	C	C	C	C		C	C	C	T	T	T	T	T		C	C	C	C	T	T	T		T	T	C	C	C	C	C
5C4	5	C	4	1.5	1.5	41	29	C	C	C	T	T	T	T	T	T	T		C	C	C	T	T	T		T	T	T	T	T	T	T	T		C	C	C	T	T	T	T		C	C	C	C	C	C	C
5C5	5	C	5	3	2	42	95	C	C	C	T	T	T	T	T	T	T		T	T	T	T	T	T		C	C	T	T	T	T	T	C		C	C	C	C	C	C	C		C	T	T	T	T	T	T
5C6	5	C	6	2.5	2.5	92	77	C	C	T	T	T	C	C	C	C	T		C	T	T	T	T	C		C	C	C	C	C	C	C	C		T	T	T	C	C	C	T		C	C	C	C	C	T	T
5C7	5	C	7	3	3	98	109	T	T	T	T	T	T	T	T	T	T		T	T	T	C	C	C		C	C	C	C	C	T	T	C		C	C	C	C	C	C	T		T	T	T	C	C	C	C
5C8	5	C	8	2.5	1.5	56	60	C	T	T	T	T	T	T	T	T	T		T	T	T	T	T	T		C	C	C	T	T	T	T	T		C	C	C	C	C	C	C		T	T	T	T	T	T	T
5D3	5	D	3	1.5	1	31	26	C	C	C	T	T	T	T	T	T	T		T	T	C	C	C	C		T	T	T	T	C	C	C	C		T	T	T	T	T	T	T		T	T	T	T	T	C	C
5D4	5	D	4	2	1.5	59	42	T	T	T	T	T	T	T	T	C	C		C	C	C	T	T	T		C	C	C	C	C	C	C	C		C	C	C	C	C	T	T		T	T	T	T	T	T	T
5D5	5	D	5	3	3.5	139	133	T	T	T	T	T	C	C	C	C	T		C	C	C	C	C	C		C	C	C	C	C	C	C	C		T	T	T	T	C	C	C		C	C	C	C	C	C	C
5D6	5	D	6	3	2.5	65	100	C	T	T	T	T	T	T	T	T	T		C	C	C	C	C	C		C	C	C	C	C	C	C	C		T	T	C	C	C	C	T		C	C	C	C	T	T	T
5D7	5	D	7	3	0	19	94	T	T	C	C	T	T	T	T	C	C		T	T	C	C	C	C		T	T	T	T	T	T	T	T		C	C	C	C	C	C	C		C	C	C	C	C	C	C
5D8	5	D	8	2.5	1.5	39	57	C	C	C	C	C	T	T	T	T	C		T	T	T	T	T	T		C	C	C	T	T	T	T	T		T	T	T	T	T	T	T		T	C	C	C	C	C	C
5E3	5	E	3	1.5	1	28	25	C	C	C	C	C	T	T	C	C	C		C	C	T	T	C	C		T	T	T	T	T	C	C	C		T	T	T	T	T	T	T		C	C	T	T	T	T	T
5E4	5	E	4	1.5	1	14	18	C	C	C	T	T	T	T	C	C	C		T	T	C	C	C	T		T	T	T	T	T	T	T	T		T	T	T	C	C	C	C		T	T	T	T	T	T	T
5E5	5	E	5	3	2.5	94	103	T	T	T	C	C	C	C	C	C	C		T	T	C	C	C	C		T	T	C	C	C	C	C	T		T	T	C	C	T	T	T		T	T	T	C	C	C	C
5E6	5	E	6	3	3	110	116	C	C	T	T	T	T	T	C	C	C		T	T	T	T	T	T		T	C	C	T	T	T	T	T		C	C	C	C	C	C	C		C	C	C	C	C	C	C
5E7	5	E	7	1.5	0	5	5	C	C	C	T	T	T	C	C	C	T		T	T	T	C	C	C		C	T	T	T	T	T	T	T		C	C	C	C	C	T	C		T	T	T	T	T	T	T
5E8	5	E	8	2	0	20	34	C	C	C	T	T	T	T	T	T	T		C	C	C	C	C	C		C	C	C	C	C	C	T	T		T	T	T	T	C	C	C		T	T	T	T	T	T	T
[truncated: 2 more columns]

## Sheet: Col0xTy0-FOC
Plant				Phenotype					Genotype
POSITION	FLAT	ROW	COLUMN	HI (10 dpi)	HI (13 dpi)	HI (16 dpi)	flat RANK (16 dsi)	RANK	CHR1.1	CHR1.2	CHR1.3	CHR1.4	CHR1.5	CHR1.6	CHR1.7	CHR1.8	CHR1.10	CHR1.9		CHR2.1	CHR2.2r	CHR2.3o	CHR2.4r	CHR2.5	CHR2.6		CHR3.1	CHR3.2	CHR3.3	CHR3.4	CHR3.5	CHR3.6	CHR3.7	CHR3.8		CHR4.1	CHR4.2	CHR4.3	CHR4.4	CHR4.5	CHR4.6	CHR4.7		CHR5.1	CHR5.2m	CHR5.3	CHR5.4	CHR5.5	CHR5.6
2A2	2	A	2	1	1	0	1	1	C	C	C	C	C	C	C	T	T	T		C	C	T	T	T	T		C	C	C	C	T	T	T	T		C	C	T	T	T	T	T		C	T	T	T	T	T
2A3	2	A	3	2	3.5	3.5	21	73	C	C	C	C	C	C	T	T	T	T		C	C	T	T	T	C		T	T	T	C	C	C	C	C		T	T	T	T	T	T	T		T	T	T	T	T	T
2A4	2	A	4	1	3	2	5	22	C	C	C	T	T	T	T	T	T	T		T	T	T	C	C	C		C	T	T	T	T	T	T	T		T	T	T	T	T	T	T		C	C	C	C	C	C
2A5	2	A	5	3	3.5	3.5	22	109	T	T	T	T	T	T	T	T	T	C		T	T	T	T	T	C		T	T	T	C	C	C	C	C		C	C	C	C	C	C	C		T	T	C	C	C	C
2A6	2	A	6	2	3	3	16	68	C	C	C	C	C	C	T	T	T	T		T	T	C	C	C	C		T	T	T	C	C	C	C	T		T	T	T	C	C	C	C		C	C	C	C	C	C
2A7	2	A	7	4	5	4.5	34	173	T	T	C	C	C	C	C	T	T	T		T	T	T	T	T	T		C	C	C	C	C	T	T	T		T	T	C	C	C	C	C		T	T	T	T	T	T
2A8	2	A	8	4	4.5	4.5	35	178	C	C	T	T	T	T	T	T	T	T		C	C	T	T	C	T		T	T	T	T	C	C	C	C		T	T	T	T	T	C	C		T	T	T	C	C	T
2A9	2	A	9	3	4	4	28	125	T	T	T	T	T	T	T	T	T	T		C	C	C	T	T	T		C	C	C	C	C	C	C	C		T	T	C	C	C	C	C		C	C	C	T	T	T
2B2	2	B	2	1	3	2.5	8	29	C	T	T	T	T	T	C	C	C	C		C	C	C	C	T	T		C	C	C	C	C	T	T	T		T	T	T	T	T	T	C		T	C	C	C	C	C
2B3	2	B	3	3	3.5	3.5	18	95	C	T	T	T	T	T	C	C	C	C		T	T	T	T	T	T		T	T	C	C	C	C	C	C		T	T	T	C	C	C	C		C	C	C	C	C	C
2B4	2	B	4	4	4	3.5	25	150	T	C	C	T	T	T	T	T	C	C		C	C	C	C	C	C		T	T	T	C	C	T	T	T		T	T	C	C	C	C	C		T	T	T	C	C	C
2B5	2	B	5	2	3	3	15	66	C	C	T	T	T	T	T	T	C	C		T	T	T	T	T	T		C	T	T	T	T	T	T	T		T	T	T	T	T	T	T		T	T	T	T	C	C
2B6	2	B	6	3	3.5	3.5	19	100	T	T	T	C	C	C	C	C	C	C		T	T	T	T	T	T		T	T	T	T	T	T	T	T		C	C	C	C	C	C	T		T	T	T	T	C	C
2B7	2	B	7	4	5	5	36	181	T	T	T	T	T	T	T	T	T	T		C	C	C	C	C	C		C	C	C	C	C	C	C	C		C	C	C	C	T	T	T		C	C	C	C	C	T
2B8	2	B	8	4	4.5	4	29	159	C	T	T	T	T	T	T	C	C	C		T	T	T	T	T	T		T	T	T	T	T	T	T	T		C	C	C	T	T	T	C		C	T	T	T	T	T
2B9	2	B	9	3	3.5	3.5	23	112	C	C	C	C	C	C	C	C	C	C		T	T	T	T	T	T		C	C	C	C	C	C	C	C		C	C	C	C	C	C	T		C	C	C	C	C	C
2C2	2	C	2	3	3.5	4	26	120	C	C	C	C	C	C	C	C	C	C		C	C	C	C	C	T		C	C	C	C	C	C	C	C		T	T	T	T	T	T	T		T	T	T	T	T	T
2C3	2	C	3	4	4	4	27	154	C	C	C	C	C	C	C	C	T	T		T	T	C	C	C	C		T	C	C	T	T	T	T	T		C	C	C	T	T	T	T		C	C	C	C	T	T
2C4	2	C	4	1	2	1	3	11	C	C	C	C	C	T	T	T	T	T		C	C	C	C	C	T		T	T	T	C	C	C	C	C		C	C	C	C	C	T	T		T	T	T	C	C	C
2C5	2	C	5	2	3	3	13	61	C	C	C	T	T	T	T	T	T	T		C	C	C	T	T	T		T	T	T	T	T	T	T	T		C	C	C	T	T	T	T		C	C	C	C	C	C
2C6	2	C	6	4	5	5	38	190	C	C	C	C	C	C	C	C	T	T		C	C	C	C	C	C		C	C	C	C	C	T	T	T		C	C	C	C	T	T	T		T	T	C	C	T	T
2C7	2	C	7	1	3.5	3	14	36	T	T	T	T	T	T	T	T	T	T		T	T	T	T	T	T		T	T	T	T	T	T	T	C		T	T	C	C	C	T	T		T	T	T	C	C	C
2C8	2	C	8	4	5	4	31	164	C	C	C	C	T	T	T	T	T	T		C	C	C	C	C	C		T	T	T	T	T	T	T	T		T	T	T	T	T	T	T		T	T	T	T	T	T
2C9	2	C	9	1	2	2.5	6	24	C	T	T	T	T	T	T	T	T	T		T	C	C	C	C	C		T	T	T	C	C	C	C	C		T	T	C	C	C	C	C		T	T	T	T	T	C
2D2	2	D	2	2	3	3	12	57	T	T	T	T	T	T	T	T	C	C		C	C	C	C	C	C		C	C	C	C	C	C	C	T		T	T	T	T	T	T	T		C	C	C	C	C	C
2D3	2	D	3	2	3	2.5	11	54	T	T	T	T	T	T	T	C	C	C		C	C	C	C	C	C		T	T	T	T	C	C	C	C		C	C	T	T	T	C	C		T	T	T	T	T	T
2D4	2	D	4	2	3	5	39	79	T	T	T	T	T	C	C	C	T	T		T	T	T	T	T	T		C	C	T	C	C	C	C	T		T	T	T	T	C	C	C		T	T	C	C	C	C
2D5	2	D	5	4	5	2.5	10	143	T	T	C	C	C	T	T	T	C	C		C	C	T	T	T	T		C	T	T	T	T	T	T	T		C	C	C	C	C	C	C		T	C	C	T	T	T
2D6	2	D	6	1	3	2.5	9	30	T	C	C	C	C	C	C	C	C	C		T	T	C	C	C	C		T	T	T	C	C	C	C	T		T	T	T	T	T	T	T		C	C	C	C	C	C
2D7	2	D	7	4	5	5	37	186	T	T	C	C	C	C	C	C	C	T		T	T	T	T	T	T		C	C	C	C	C	C	T	T		C	C	C	C	C	C	C		T	T	T	T	T	T
2D8	2	D	8	4	5	4.5	32	168	C	C	T	T	T	T	T	C	C	C		C	C	C	T	T	T		T	T	T	C	C	C	T	T		T	T	C	C	C	C	T		T	T	T	T	T	T
2D9	2	D	9	4	4.5	4	30	161	C	C	T	T	T	T	T	T	T	T		T	T	C	T	T	T		T	T	T	T	C	C	C	C		C	C	T	T	T	T	T		C	C	C	T	T	T
2E2	2	E	2	1	2	2	4	17	T	C	C	C	C	C	C	C	C	C		T	T	T	T	T	T		T	T	T	C	C	C	C	C		T	T	T	T	T	T	T		T	T	T	C	C	C
2E3	2	E	3	3	3.5	3.5	17	92	T	C	C	C	C	C	C	C	C	C		C	C	C	C	C	T		T	T	T	T	T	T	T	T		T	T	T	T	T	T	T		T	T	T	T	T	T
2E4	2	E	4	3	4	3.5	24	116	C	C	C	C	C	C	C	C	C	C		T	T	T	C	C	C		T	T	T	T	T	T	T	T		C	C	C	C	C	C	T		T	T	T	T	T	T
2E5	2	E	5	3	3.5	3.5	20	102	T	T	T	T	T	C	C	T	C	T		T	T	C	C	C	C		T	T	T	T	T	T	T	C		C	C	C	C	T	T	T		T	T	C	C	C	C
2E6	2	E	6	4	5	5	40	197	C	C	C	C	C	C	C	C	C	C		T	T	T	T	T	T		C	C	C	C	C	C	C	C		C	C	C	C	C	C	C		T	C	T	T	T	T
2E7	2	E	7	1	2	2.5	7	27	T	T	C	C	C	C	C	C	C	C		T	T	T	T	T	C		T	T	T	T	T	T	T	T		T	T	T	T	T	T	T		C	C	T	T	T	C
2E8	2	E	8	1	2	1	2	7	C	C	C	C	C	T	T	T	T	T		C	C	C	C	C	C		C	C	C	C	C	C	C	C		T	T	T	T	T	T	T		T	T	T	T	C	C
2E9	2	E	9	4	4.5	4.5	33	169	C	C	C	T	T	T	T	T	T	T		T	T	C	C	C	C		C	C	C	T	T	T	C	C		T	T	T	T	T	T	T		T	T	T	T	T	C
3A2	3	A	2	4	4.5	5	39	192	C	C	C	C	C	C	C	C	C	C		T	T	T	T	T	T		T	T	T	C	C	C	C	T		T	T	T	T	T	T	T		C	C	C	T	T	T
3A3	3	A	3	1	1	1	1	3	C	C	C	C	T	T	T	T	T	T		C	C	C	C	C	C		C	C	C	T	T	T	C	C		T	C	C	T	T	T	T		T	T	T	T	T	C
3A4	3	A	4	2	3.5	3.5	19	70	C	C	C	C	C	C	C	C	C	C		T	T	T	T	T	T		C	C	C	C	T	T	T	T		C	C	C	T	T	T	T		C	T	T	T	T	T
3A5	3	A	5	2	3	3	11	55	T	T	T	T	T	T	T	T	T	T		T	T	T	T	T	T		T	T	T	T	T	T	T	T		C	C	C	C	C	C	C		T	C	C	C	C	C
3A6	3	A	6	3	3.5	4	24	115	T	T	T	C	C	C	C	T	T	T		T	T	T	T	T	C		C	C	C	C	C	T	T	T		T	T	T	T	T	T	T		T	T	T	T	T	T
3A7	3	A	7	3	4.5	4.5	34	137	C	T	T	T	T	T	T	T	T	T		C	T	T	T	T	C		T	T	T	T	C	T	T	T		C	C	C	C	C	C	C		C	C	C	C	T	T
3A8	3	A	8	2	3	2	6	40	T	T	C	C	C	C	C	C	C	C		T	T	C	C	T	T		C	C	C	C	T	T	T	T		T	T	T	T	T	C	C		T	T	T	C	C	C
3A9	3	A	9	4	4.5	5	37	184	C	C	C	T	T	T	T	T	C	C		T	T	T	T	T	T		T	T	C	C	C	C	C	C		T	T	C	C	C	C	C		T	T	T	C	T	T
3B2	3	B	2	4	4.5	4	27	155	T	T	T	T	T	C	C	C	C	C		T	T	T	T	T	T		C	C	T	T	T	T	T	T		T	T	T	C	C	C	C		C	T	C	C	C	C
3B3	3	B	3	3	4	3.5	21	106	T	C	C	C	C	C	C	C	T	C		C	T	T	T	T	T		T	T	T	T	T	T	T	C		T	T	T	C	C	C	C		T	T	T	T	T	T
3B4	3	B	4	4	5	4.5	36	180	C	T	T	T	T	T	T	T	C	C		T	T	T	T	T	T		C	C	C	C	C	C	C	C		C	C	C	C	T	T	T		C	C	C	C	C	C
3B5	3	B	5	1	3	3	13	34	T	T	T	T	T	T	T	C	C	C		T	T	T	T	T	T		T	C	C	C	T	T	T	T		T	T	T	T	T	T	T		C	C	C	C	C	C
3B6	3	B	6	4	4	4	28	156	C	T	T	T	T	T	T	C	C	C		C	C	C	C	C	T		T	C	C	C	C	C	C	T		C	C	C	C	C	C	T		C	C	C	T	T	T
3B7	3	B	7	3	3	3	12	83	T	T	T	T	C	C	C	C	T	T		C	C	C	C	C	C		T	T	T	T	C	C	C	C		T	T	C	C	C	C	T		C	C	C	C	C	C
3B8	3	B	8	4	4.5	5	38	188	C	C	C	C	C	C	C	T	T	T		T	T	C	C	C	C		T	T	T	T	T	T	T	T		T	T	C	C	C	C	C		C	C	C	T	T	T
3B9	3	B	9	4	5	4.5	33	171	C	T	T	T	T	T	C	C	C	C		T	T	T	T	T	T		C	T	T	T	T	T	T	T		C	C	C	C	C	C	C		T	T	T	T	T	T
3C2	3	C	2	2	3	3	14	63	T	C	C	C	T	T	T	T	T	C		T	T	T	T	T	T		C	C	C	C	C	C	C	C		T	T	C	C	C	C	C		T	C	C	C	C	C
3C3	3	C	3	4	4	4	22	146	T	T	T	T	T	T	T	T	T	T		T	T	T	T	T	T		C	C	C	C	C	C	T	T		C	C	C	C	C	C	C		T	T	T	T	T	T
3C4	3	C	4	4	4.5	4	30	162	T	T	T	C	C	C	C	C	C	C		T	T	C	C	C	T		T	T	T	T	T	T	T	T		T	T	T	C	C	C	C		T	T	T	T	T	T
3C5	3	C	5	3	3.5	3.5	18	96	T	T	T	T	T	T	T	T	C	C		C	C	C	C	C	C		C	C	C	C	C	C	C	C		C	C	C	C	C	C	C		T	T	T	C	C	C
3C6	3	C	6	4	4	4	31	163	C	C	C	C	C	C	C	C	T	T		T	T	T	T	C	C		T	C	C	C	C	C	T	T		C	C	T	T	T	T	T		T	C	C	T	T	T
3C7	3	C	7	3	3.5	3.5	16	89	T	T	T	T	T	C	C	C	T	T		C	C	T	T	T	T		C	C	C	T	T	T	T	T		C	C	C	C	T	T	T		C	C	C	C	C	C
3C8	3	C	8	4	4.5	4	32	166	C	C	C	C	T	T	T	T	T	T		C	C	T	T	T	T		T	C	C	C	C	C	C	T		T	T	C	C	C	C	C		T	T	T	C	C	C
3C9	3	C	9	4	4.5	5	40	196	T	T	T	T	C	C	C	T	T	T		T	T	T	T	T	T		C	C	C	T	T	T	T	T		C	C	C	C	T	T	T		T	C	C	C	C	T
3D2	3	D	2	3	3.5	3	15	86	T	T	T	T	T	T	T	C	C	C		T	C	C	C	C	C		T	C	C	C	C	C	C	C		C	C	T	T	T	T	C		T	T	C	C	C	C
3D3	3	D	3	2	3	3	10	50	T	T	T	T	T	T	T	C	C	T		C	C	C	T	T	T		C	T	T	T	T	T	T	C		T	T	T	T	T	T	T		C	C	C	C	C	C
3D4	3	D	4	4	4	4	23	147	C	T	T	T	T	T	T	C	C	C		T	T	T	T	T	T		C	C	C	C	C	C	C	C		C	C	C	C	T	T	T		T	T	T	T	T	T
3D5	3	D	5	2	3	2.5	9	48	T	T	T	T	T	T	T	T	T	T		T	T	T	T	T	T		T	T	T	C	C	C	T	T		C	C	C	C	C	C	C		T	T	T	T	T	C
3D6	3	D	6	4	4	4.5	35	176	C	C	C	T	T	T	T	C	C	C		T	T	C	C	C	C		C	C	C	C	C	C	C	T		T	T	T	T	T	T	T		C	C	T	T	T	T
3D7	3	D	7	2	2.5	2	5	39	T	T	T	T	C	C	C	C	C	C		T	T	T	T	T	T		C	C	C	C	T	T	T	T		T	T	T	T	T	T	T		T	T	T	T	T	C
3D8	3	D	8	3	4	4	26	121	T	T	T	T	C	C	C	C	C	C		C	C	C	C	C	C		C	C	C	C	C	C	C	C		T	T	C	C	C	C	C		C	C	C	T	T	T
3D9	3	D	9	2	3	2	4	38	T	T	T	C	C	T	T	T	T	T		T	C	C	C	C	C		C	C	C	C	C	C	T	T		C	C	C	C	C	C	C		C	C	C	C	C	C
3E2	3	E	2	1	2	1	2	8	T	T	T	T	T	T	T	T	T	T		C	C	C	C	C	C		T	T	T	C	C	C	C	C		T	T	T	T	T	T	T		T	T	T	C	C	C
3E3	3	E	3	2	3	2	8	45	C	C	C	C	T	T	T	T	T	T		T	T	T	T	T	T		T	T	T	T	T	T	T	T		T	T	C	C	C	C	T		C	C	C	C	C	C
3E4	3	E	4	3	3.5	3.5	20	103	T	T	T	T	T	T	T	T	T	T		C	C	C	T	T	C		T	T	T	T	T	T	T	T		T	T	T	T	T	C	C		T	T	T	T	T	T
3E5	3	E	5	4	5	4	29	160	C	C	C	C	C	C	C	C	C	C		C	T	T	T	T	T		C	C	C	T	T	T	T	C		T	T	T	T	T	T	T		T	T	T	T	T	T
3E6	3	E	6	3	3.5	3.5	17	93	T	T	T	T	T	C	C	C	C	C		C	C	C	C	C	C		T	T	T	T	T	T	T	C		C	C	C	T	T	T	T		T	T	T	C	C	C
3E7	3	E	7	1	2.5	2	3	14	C	C	T	T	T	T	T	T	T	T		T	T	T	C	C	T		T	T	T	T	T	T	T	T		T	T	T	T	T	T	C		T	T	T	T	T	C
3E8	3	E	8	2	3	2	7	43	C	T	T	T	C	C	C	C	C	C		C	C	C	C	C	T		C	C	C	C	C	C	C	C		T	T	T	T	T	T	C		T	T	T	C	C	C
3E9	3	E	9	4	4	4	25	151	T	T	T	C	C	C	C	C	C	C		T	T	T	T	T	C		C	T	T	T	T	T	C	C		C	C	C	C	C	T	T		C	C	T	T	T	T
4A2	4	A	2	3	4	4	21	107	C	C	C	C	T	T	T	T	T	T		C	C	C	C	C	C		T	T	T	T	T	T	T	T		T	T	T	T	T	T	T		T	T	T	C	C	C
4A3	4	A	3	4	5	5	36	182	T	T	T	T	T	T	T	T	T	T		T	T	T	C	C	C		T	T	T	C	C	C	C	C		T	T	T	T	T	T	T		C	C	C	C	C	C
4A4	4	A	4	3	3.5	4	13	84	C	T	T	T	T	T	T	T	T	T		C	C	C	T	C	C		T	T	T	C	C	C	T	T		C	C	T	T	T	T	T		T	T	T	C	C	C
4A5	4	A	5	3	3.5	3.5	5	80	T	T	C	C	C	C	C	C	C	C		T	T	C	C	C	C		T	T	T	T	T	T	T	T		T	T	T	T	T	C	C		T	T	T	C	C	C
4A6	4	A	6	2	3.5	4	12	59	T	T	T	T	T	T	T	T	T	T		T	T	T	T	T	T		C	C	C	T	T	T	T	T		T	T	T	T	T	T	T		T	C	C	C	C	C
4A7	4	A	7	1	3	3	2	10	C	C	C	C	C	C	C	C	C	C		T	T	T	T	T	T		T	T	T	T	T	T	T	T		T	T	T	T	C	T	T		T	T	T	C	C	C
4A8	4	A	8	3	4	4.5	29	128	C	C	C	C	C	C	C	C	C	T		T	T	T	T	T	T		C	T	T	T	T	T	T	T		T	T	T	T	T	T	T		T	T	T	T	T	T
4A9	4	A	9	1	3	3	3	15	T	T	T	T	T	C	C	C	C	C		T	T	T	T	T	C		T	T	T	T	C	C	C	T		T	T	C	C	C	C	T		C	C	C	T	T	T
4B2	4	B	2	4	4.5	5	37	185	T	T	T	T	T	T	T	T	T	T		T	T	C	C	C	C		T	T	T	T	T	T	T	T		C	C	C	C	C	C	T		C	C	C	C	C	C
4B3	4	B	3	4	5	5	40	198	C	T	T	T	T	C	C	C	C	C		T	T	T	T	T	T		C	C	C	C	C	C	C	C		T	C	C	C	C	T	T		C	T	C	C	C	C
4B4	4	B	4	3	4	4	15	88	C	C	C	T	T	T	T	T	T	T		T	T	T	T	T	T		T	T	T	T	T	T	T	T		T	T	T	T	T	T	T		T	T	T	T	T	T
4B5	4	B	5	3	3.5	4	11	82	C	C	C	C	T	T	T	C	C	C		C	C	T	T	T	T		T	T	T	C	C	C	T	T		C	C	C	C	C	T	T		T	T	T	T	C	C
4B6	4	B	6	4	4.5	5	38	189	C	C	C	C	C	C	C	C	C	C		C	C	C	C	T	T		C	C	C	C	C	C	C	C		T	T	T	T	T	T	T		T	T	T	C	C	C
4B7	4	B	7	2	4	3.5	10	52	T	T	T	T	T	T	C	C	C	C		C	C	C	C	T	T		T	T	T	T	T	T	T	T		C	C	C	C	C	C	C		C	C	C	C	C	C
4B8	4	B	8	3	4	5	31	133	T	T	T	T	T	T	T	T	T	T		T	T	C	C	C	C		T	T	T	T	C	C	T	T		T	T	T	T	T	T	T		C	C	C	C	C	T
4B9	4	B	9	3	4	4.5	28	126	T	T	T	T	T	T	T	T	T	T		C	T	T	T	T	C		T	T	T	T	T	T	T	T		T	T	T	T	T	T	C		C	T	T	T	T	T
4C2	4	C	2	4	5	5	39	193	T	T	T	T	T	T	C	C	C	C		T	T	T	T	T	T		T	T	T	T	T	T	T	T		T	T	T	T	C	C	C		T	T	T	T	C	C
4C3	4	C	3	3	3.5	3.5	8	81	C	C	T	T	T	T	T	C	C	C		C	C	C	C	C	C		C	C	C	C	C	C	C	C		C	C	C	C	C	C	C		T	T	T	T	T	T
4C4	4	C	4	3	4.5	5	35	139	T	T	T	T	T	T	T	T	T	T		T	T	C	C	C	C		C	C	C	C	C	C	C	C		T	T	T	T	T	T	C		C	T	T	T	T	T
4C5	4	C	5	2	3.5	3.5	9	49	T	T	C	C	C	C	C	C	C	C		C	C	C	T	T	T		T	T	T	T	C	C	C	C		C	C	C	T	T	T	T		T	T	C	C	C	C
4C6	4	C	6	3	3.5	4	14	85	C	C	C	C	T	T	T	T	C	C		T	C	C	C	C	C		C	C	C	C	C	C	C	C		T	T	T	T	C	C	C		T	C	C	C	C	C
4C7	4	C	7	3	4	4	17	94	C	C	C	C	C	C	C	T	T	T		T	T	T	C	C	T		T	C	C	C	T	T	C	C		C	C	C	C	C	C	T		C	T	T	T	T	T
4C8	4	C	8	4	4	4.5	26	153	T	T	T	T	T	T	C	C	C	C		C	C	C	C	C	C		T	C	C	C	C	T	T	T		T	C	C	C	C	T	T		C	T	T	T	T	T
4C9	4	C	9	3	4	4	22	110	C	C	C	C	T	T	T	T	T	T		C	C	C	T	T	T		C	T	T	T	T	T	T	T		T	T	T	C	C	C	T		T	T	T	T	T	T
4D2	4	D	2	4	4.5	5	33	170	C	C	C	C	C	C	C	C	C	C		T	T	T	T	T	T		T	T	T	C	C	C	C	T		T	T	T	T	T	T	T		C	C	C	T	T	T
4D3	4	D	3	3	4	4.5	23	113	C	C	C	C	C	T	T	T	T	C		C	C	C	C	C	C		T	T	T	T	T	T	T	T		T	C	C	T	T	T	T		T	C	C	C	C	C
4D4	4	D	4	1	3	3.5	4	19	C	C	C	C	C	C	T	T	T	T		C	C	C	T	T	T		C	C	C	C	C	C	T	T		C	C	C	C	T	T	T		T	T	T	T	T	T
4D5	4	D	5	3	4	4	20	104	T	T	T	C	C	C	C	T	T	T		T	T	T	C	C	C		T	T	T	T	T	T	T	T		T	T	T	C	C	C	C		T	C	C	C	C	C
4D6	4	D	6	3	4	4	16	90	C	C	C	C	T	T	T	T	C	C		T	T	T	T	T	T		C	T	T	T	T	T	T	T		T	T	T	T	C	C	C		T	T	C	C	C	T
4D7	4	D	7	3	4.5	4	18	98	C	C	C	C	C	T	T	T	T	T		C	C	T	T	T	T		C	T	T	T	T	T	T	T		T	T	T	T	T	T	C		C	T	T	T	T	T
4D8	4	D	8	3	4.5	4.5	27	124	C	C	C	C	C	C	T	T	T	T		T	T	T	C	C	C		C	C	C	T	T	T	T	C		C	C	C	C	C	C	C		T	T	T	T	T	T
4D9	4	D	9	2	3	3.5	7	44	T	T	T	T	T	T	T	T	T	T		C	C	C	C	C	C		T	T	T	T	T	T	C	C		C	C	C	T	T	T	T		C	C	C	C	C	C
4E2	4	E	2	4	4.5	5	32	167	T	T	T	T	T	T	T	C	C	C		C	C	T	T	T	T		C	T	T	T	C	C	C	C		T	T	T	T	T	T	T		T	T	T	T	T	T
4E3	4	E	3	1	3.5	3	1	5	T	T	T	T	T	T	T	T	T	T		C	T	T	T	C	C		T	T	T	T	T	T	T	T		C	C	C	C	C	C	C		C	C	C	C	T	T
4E4	4	E	4	3	4.5	5	34	138	T	T	T	C	C	C	C	C	C	C		C	C	C	T	C	C		T	T	T	T	C	C	C	C		T	T	T	T	T	T	T		C	C	C	C	T	T
4E5	4	E	5	3	4.5	4.5	25	118	C	T	T	T	C	C	C	C	C	C		C	C	C	C	C	C		T	C	C	C	C	C	C	T		T	T	T	C	C	C	C		T	T	T	T	T	T
4E6	4	E	6	4	4.5	4	19	145	T	T	T	C	C	C	C	C	C	C		T	T	T	T	T	T		T	T	T	T	T	T	T	T		T	T	T	T	C	C	C		T	T	T	T	T	T
4E7	4	E	7	3	4.5	4.5	30	130	T	T	T	T	T	C	C	C	C	C		T	T	T	T	T	T		T	T	T	T	T	C	C	C		T	T	T	T	T	T	T		T	C	C	C	C	T
4E8	4	E	8	2	3	3.5	6	41	C	C	C	T	T	T	T	T	T	T		C	C	C	C	C	C		C	C	C	T	T	T	T	T		T	T	T	T	T	T	T		T	T	T	T	T	T
4E9	4	E	9	4	4.5	4.5	24	148	C	C	C	C	T	T	T	T	C	C		C	C	T	T	T	T		T	C	C	C	C	C	C	C		C	C	C	C	C	C	C		T	T	T	T	T	T
5A2	5	A	2	2	3	3	20	71	C	C	C	C	C	C	C	C	C	C		C	C	C	C	C	C		C	C	C	C	C	C	C	C		T	T	T	T	T	T	T		T	T	T	T	T	T
5A3	5	A	3	1	1	0	2	6	C	C	C	C	C	T	T	T	T	T		T	T	T	T	T	T		T	T	T	T	T	T	T	T		C	C	T	T	T	T	T		C	C	C	C	C	C
5A4	5	A	4	3	4	4	30	129	C	C	C	C	C	C	C	C	C	C		T	T	T	C	C	C		T	T	T	C	C	C	C	T		T	T	T	T	T	T	T		T	T	T	T	T	T
5A5	5	A	5	4	4.5	4.5	36	179	T	T	T	T	T	T	T	T	T	C		T	T	T	T	T	T		T	T	C	C	C	C	T	T		T	T	T	T	T	T	T		T	T	C	T	T	T
5A6	5	A	6	2	2	2	11	53	T	T	T	T	T	T	T	T	T	T		T	T	T	C	C	C		T	T	T	T	T	T	T	T		T	T	T	T	T	T	T		T	C	T	T	C	C
5A7	5	A	7	2	3	3	21	72	T	T	T	T	T	T	T	C	C	C		C	C	C	C	C	C		T	T	T	T	T	T	T	C		T	T	C	C	C	C	C		C	T	T	T	T	C
5A8	5	A	8	3	4	4	31	132	T	T	T	T	C	C	T	T	T	T		T	T	T	T	T	T		C	T	T	C	C	C	C	T		C	C	C	C	C	C	C		C	C	T	T	T	T
5A9	5	A	9	3	3.5	3	25	117	C	T	T	T	T	C	C	C	C	C		T	T	T	T	T	T		T	T	C	C	C	T	T	T		C	C	T	T	T	T	T		C	C	C	C	C	C
5B2	5	B	2	1	2	1	6	23	T	C	C	C	C	T	T	T	T	C		T	T	T	C	C	C		T	C	C	T	T	T	T	T		T	T	T	T	T	T	C		T	T	T	T	C	C
5B3	5	B	3	1	2	2.5	18	37	T	T	T	T	T	T	T	C	C	C		T	T	T	T	T	T		C	T	T	T	T	T	T	T		C	C	C	T	T	T	T		C	C	C	C	C	C
5B4	5	B	4	4	5	4.5	34	174	C	C	C	C	C	T	T	T	T	T		C	C	C	C	C	T		C	C	C	C	T	T	T	T		C	C	C	C	C	C	T		C	C	C	C	C	T
5B5	5	B	5	3	2	2.5	19	99	C	T	T	T	T	T	T	T	T	C		T	T	C	C	C	C		T	T	T	T	T	T	T	T		C	C	C	C	C	C	C		T	T	T	C	C	C
5B6	5	B	6	3	4	4	32	134	C	C	C	C	T	T	T	T	T	T		C	C	C	C	T	T		T	T	T	T	T	T	T	T		T	T	T	T	T	T	T		T	T	T	C	C	C
5B7	5	B	7	4	4.5	4.5	37	183	T	T	T	T	C	C	C	C	C	C		C	C	C	C	C	T		T	T	T	T	T	T	T	C		C	C	C	C	C	C	C		T	T	T	T	T	T
5B8	5	B	8	3	3.5	4	33	136	T	C	C	C	C	T	T	T	T	T		T	T	T	T	C	C		C	C	C	T	T	T	T	T		C	T	T	T	T	T	T		C	C	T	T	T	T
5B9	5	B	9	4	5	5	39	194	C	T	T	C	C	C	C	C	C	C		C	C	C	C	C	C		T	C	C	T	T	T	T	T		T	T	T	C	C	C	C		T	T	T	T	T	T
5C2	5	C	2	1	2	2	14	35	C	C	C	C	C	C	C	C	C	T		C	C	C	T	T	T		T	T	T	T	C	C	C	C		T	T	T	T	T	T	T		C	C	C	C	C	C
5C3	5	C	3	1	1	1	4	16	C	T	T	T	T	T	T	T	T	T		T	T	T	T	T	T		C	C	T	T	T	T	T	T		T	T	T	T	C	C	T		T	C	C	C	C	C
5C4	5	C	4	2	3.5	3	24	76	T	T	C	C	C	C	C	C	C	C		T	T	T	T	T	T		C	C	C	C	C	C	C	T		C	C	C	C	T	T	T		C	C	C	C	C	C
5C5	5	C	5	1	2	2	10	32	T	T	T	T	T	T	T	T	T	T		T	T	T	C	C	T		C	C	C	T	T	C	C	C		C	C	C	T	T	T	T		T	T	T	T	C	C
5C6	5	C	6	2	2	2.5	17	69	C	T	T	T	T	C	C	C	C	T		C	C	T	T	T	T		C	C	C	C	C	C	C	T		T	T	T	T	T	C	C		T	C	C	C	C	C
5C7	5	C	7	3	3.5	3.5	26	119	T	T	T	T	C	C	C	C	C	C		C	C	T	T	T	T		C	C	C	C	C	C	T	T		T	T	T	T	T	T	T		C	C	C	C	C	C
5C8	5	C	8	1	2	1.5	8	28	T	T	C	C	T	T	T	T	T	T		C	C	C	T	T	T		T	T	T	T	T	T	T	T		C	C	C	C	C	C	C		T	T	T	T	T	T
5C9	5	C	9	4	4	4.5	35	177	T	T	T	T	C	C	C	C	C	C		T	T	T	C	C	C		T	C	C	C	C	C	T	T		C	C	C	T	T	T	C		T	T	C	C	T	T
5D2	5	D	2	4	4	5	38	187	T	T	T	T	T	C	C	C	C	C		C	T	C	C	C	C		C	C	T	T	T	T	T	T		C	C	C	C	C	C	C		C	C	C	C	T	T
5D3	5	D	3	1	1	1	5	20	C	T	T	T	T	T	T	T	T	T		C	C	C	C	C	C		T	T	T	C	C	C	T	T		C	C	T	T	T	T	T		T	T	C	C	C	C
5D4	5	D	4	2	3	3	22	74	C	C	C	T	T	T	T	T	T	T		C	C	C	C	C	C		C	T	T	C	C	C	C	C		T	T	T	T	C	C	C		T	T	T	T	T	T
5D5	5	D	5	2	2	2	13	60	C	C	T	T	T	T	T	T	T	T		C	C	C	C	C	C		C	T	T	C	C	C	C	C		C	C	C	C	C	C	C		C	T	T	T	T	T
5D6	5	D	6	4	5	5	40	199	T	T	C	C	C	C	C	C	C	C		T	T	T	T	T	T		T	T	T	T	T	T	T	T		T	T	T	T	T	T	T		C	C	C	C	C	T
5D7	5	D	7	1	2	2	12	33	T	T	T	T	T	T	T	T	T	T		C	C	C	T	T	T		C	C	C	C	T	T	T	T		C	C	C	C	C	C	C		T	T	T	T	T	T
5D8	5	D	8	1	2	1	7	26	T	T	T	T	T	T	T	T	T	T		T	T	T	T	T	T		C	C	C	C	C	C	C	C		C	C	C	C	C	C	C		C	T	T	T	T	C
5D9	5	D	9	1	1	0	1	2	C	C	T	T	T	T	T	T	T	T		C	C	C	C	C	T		T	T	T	T	T	T	C	C		C	C	T	T	T	T	T		C	T	T	T	T	C
5E2	5	E	2	2	3	2.5	16	67	C	C	C	C	C	T	T	T	C	C		C	C	C	C	T	T		T	T	T	T	T	T	T	T		C	C	C	C	C	C	C		C	C	C	C	C	C
5E3	5	E	3	2	3.5	3	23	75	T	T	C	C	C	T	T	T	C	C		C	C	C	C	C	C		C	C	C	C	C	C	C	C		T	T	T	T	T	T	T		C	T	T	T	T	T
5E4	5	E	4	2	3.5	3.5	27	77	C	C	C	C	C	C	C	C	C	C		T	C	C	C	T	T		C	T	T	T	T	C	C	T		T	T	T	T	T	T	T		T	T	T	T	T	T
5E5	5	E	5	3	4	4	29	127	C	C	C	T	T	T	C	C	C	C		T	T	C	C	C	C		C	C	C	C	T	T	T	T		T	T	T	T	T	T	T		C	C	C	C	C	C
5E6	5	E	6	2	2	2	9	47	C	C	C	T	T	T	T	T	T	C		C	C	C	C	C	C		T	T	C	C	C	C	C	C		C	C	C	C	T	T	T		T	T	T	T	T	T
5E7	5	E	7	2	3.5	3.5	28	78	C	T	T	T	T	T	T	C	C	C		C	C	C	C	T	T		T	T	T	C	C	C	C	T		T	T	T	T	T	C	C		T	T	T	C	C	C
5E8	5	E	8	1	2	1	3	12	T	T	T	T	T	T	T	T	T	T		C	C	C	C	C	T		T	T	T	T	C	C	C	T		C	C	C	C	T	T	T		T	C	C	C	C	C
5E9	5	E	9	2	3	2.5	15	65	T	T	T	C	C	C	C	C	C	C		C	C	T	T	T	T		C	C	C	C	C	T	T	T		T	T	T	T	C	C	C		C	C	C	C	C	C
6A2	6	A	2	3	4.5	5	36	141	T	T	T	C	C	C	C	C	C	C		T	T	T	T	T	T		T	C	C	T	T	T	T	T		C	T	T	T	C	C	C		T	T	T	T	T	T
6A3	6	A	3	4	5	4.5	28	157	T	T	T	T	T	T	T	C	C	C		T	T	T	T	T	T		C	C	C	C	C	C	C	C		T	C	C	C	C	T	T		C	C	C	C	T	T
6A4	6	A	4	4	4.5	4	17	144	C	C	C	C	C	C	C	T	T	T		T	T	T	C	C	T		T	T	T	C	C	C	C	T		T	T	T	T	C	C	C		T	T	T	T	T	T
6A5	6	A	5	1	3	3	9	31	T	C	C	T	T	T	T	T	T	T		T	T	C	C	T	T		T	C	C	C	T	T	T	T		T	T	T	T	C	C	C		T	T	T	T	T	C
6A6	6	A	6	2	4	3.5	13	62	C	C	C	C	T	T	T	T	T	C		C	C	C	C	C	C		C	C	T	T	T	T	T	T		C	C	C	T	T	T	T		C	C	C	C	C	C
6A7	6	A	7	3	4	4.5	27	123	C	C	T	T	T	T	T	C	C	C		C	C	C	T	T	T		C	C	C	T	T	T	T	T		T	T	T	T	T	T	T		T	T	T	T	T	T
6A8	6	A	8	3	4.5	5	35	140	T	C	C	C	C	C	T	T	T	T		C	C	C	C	T	T		C	C	C	C	C	C	C	C		T	T	T	T	T	T	C		C	C	C	T	T	T
6A9	6	A	9	3	4.5	4.5	23	114	C	C	C	C	C	C	C	T	T	T		T	T	T	T	T	T		T	T	T	C	C	C	C	C		C	C	C	T	T	T	T		C	C	T	T	T	T
6B2	6	B	2	4	5	5	38	191	C	C	C	C	C	T	T	T	T	C		T	T	C	C	C	C		C	C	C	T	T	T	T	C		C	C	C	T	T	T	T		T	C	C	C	C	T
6B3	6	B	3	2	3	3	8	46	T	T	T	T	T	T	T	T	T	T		T	T	T	T	T	T		T	T	T	T	T	T	T	C		C	C	C	C	T	T	T		T	C	C	C	C	C
6B4	6	B	4	2	3.5	3.5	12	58	C	C	C	C	C	C	C	C	C	C		T	T	T	T	T	T		T	C	C	C	C	C	C	C		T	T	T	T	T	T	C		T	T	T	T	T	T
6B5	6	B	5	4	5	5	33	172	T	T	T	T	T	T	T	C	C	C		T	T	T	T	T	T		C	C	C	C	C	C	C	C		T	T	T	T	T	T	T		C	C	C	C	C	T
6B6	6	B	6	2	2.5	3	7	42	T	T	T	T	T	T	T	C	T	T		T	T	T	C	C	C		C	C	C	T	T	T	T	T		T	T	T	T	T	T	C		C	C	C	C	C	C
6B7	6	B	7	3	4.5	5	37	142	T	T	T	T	T	T	T	T	C	C		C	T	T	T	C	C		C	C	C	C	C	C	C	C		T	T	T	C	C	C	C		C	C	C	C	C	C
6B8	6	B	8	4	5	5	31	165	C	C	C	C	C	C	C	C	C	C		T	T	T	T	T	T		T	T	T	T	T	T	T	T		T	T	C	C	C	C	C		T	C	C	C	C	T
6B9	6	B	9	2	3.5	3.5	14	64	T	T	T	T	T	T	T	T	T	C		C	C	C	C	C	C		C	T	T	T	T	T	T	T		T	T	T	T	T	T	T		T	C	C	C	C	C
6C2	6	C	2	4	4.5	4.5	24	149	C	C	C	C	C	C	T	T	T	T		C	C	C	C	T	T		T	T	T	T	T	T	T	T		T	T	C	C	C	C	C		T	T	T	T	T	T
6C3	6	C	3	3	4	4	16	91	T	T	T	T	T	C	C	C	C	C		C	C	C	T	T	T		C	C	C	T	T	T	T	T		C	C	C	T	T	T	T		T	C	C	C	C	C
6C4	6	C	4	1	2.5	2.5	4	18	T	T	T	T	T	T	T	T	T	T		T	C	T	T	T	T		T	T	C	T	T	T	C	C		C	C	T	T	T	T	T		T	T	T	C	C	C
6C5	6	C	5	3	4.5	4.5	26	122	C	T	T	T	T	T	T	T	T	C		T	T	T	T	T	T		T	T	T	T	T	T	T	T		C	C	C	C	C	C	C		T	T	T	T	T	T
6C6	6	C	6	3	4.5	4.5	22	111	T	T	T	T	T	T	C	C	C	C		C	C	C	C	C	C		T	T	T	T	T	T	T	T		C	C	T	T	T	T	T		C	C	C	T	T	T
6C7	6	C	7	4	5	5	39	195	T	C	C	T	T	T	T	T	T	T		C	C	C	C	C	C		C	C	T	T	T	T	T	T		T	C	C	C	C	C	T		T	C	C	C	C	T
6C8	6	C	8	3	4	4	18	97	T	T	T	T	T	T	T	T	C	C		T	T	T	T	T	T		C	C	C	C	T	T	T	T		C	C	C	T	T	T	C		C	C	C	T	T	T
6C9	6	C	9	1	3	2.5	6	25	T	T	C	T	T	T	T	T	T	T		T	T	T	T	T	C		C	C	C	C	T	T	T	T		T	T	T	C	C	C	C		C	C	C	C	C	C
6D2	6	D	2	4	5	5	34	175	C	C	T	T	T	T	T	T	T	T		T	T	T	T	T	C		C	C	C	C	C	C	C	C		C	C	C	T	T	T	C		T	T	T	T	T	T
6D3	6	D	3	3	4	3.5	15	87	C	T	T	T	T	T	T	C	C	C		C	C	C	C	C	C		T	T	C	C	C	T	T	T		C	C	C	C	C	C	C		C	C	C	C	C	C
6D4	6	D	4	3	4.5	5	32	135	T	T	T	T	C	C	C	C	C	C		T	T	T	T	T	C		T	T	T	T	T	T	T	C		C	C	C	C	C	C	C		C	C	C	T	T	T
6D5	6	D	5	3	4.5	4	19	101	T	T	T	T	T	T	T	T	T	T		C	C	T	T	T	T		T	T	T	T	T	T	T	T		C	C	C	T	T	T	T		T	C	C	C	T	T
6D6	6	D	6	3	5	5	30	131	T	T	T	C	C	C	C	C	C	C		C	C	C	C	C	C		C	T	T	T	T	T	T	T		T	T	T	T	T	T	T		C	T	T	T	T	T
6D7	6	D	7	3	4	4	20	105	T	T	T	C	C	C	C	C	C	C		T	T	T	T	T	C		T	T	T	T	T	T	T	T		T	T	T	T	T	C	C		C	C	C	C	C	T
6D8	6	D	8	4	5	5	40	200	C	C	C	T	T	T	T	T	T	T		C	C	C	T	T	T		C	C	C	C	C	C	C	C		T	T	T	T	C	C	C		T	T	T	T	T	T
6D9	6	D	9	4	4	5	29	158	C	T	T	T	T	T	T	C	C	C		C	C	C	C	C	C		C	C	C	T	T	T	T	T		C	C	C	C	C	C	C		C	T	T	T	T	T
6E2	6	E	2	2	3.5	3.5	11	56	T	T	T	T	T	T	T	T	T	T		T	T	T	T	T	C		C	C	C	C	C	C	T	T		C	C	C	C	C	C	C		T	C	C	C	C	C
6E3	6	E	3	1	2	2	3	13	T	T	T	T	T	T	T	T	T	T		T	T	T	T	T	C		T	T	T	C	C	C	C	T		T	T	T	T	T	T	T		T	T	T	T	T	C
6E4	6	E	4	4	4.5	4.5	25	152	C	C	C	C	C	C	C	C	C	C		C	C	C	T	T	C		T	C	C	C	C	T	T	T		T	T	T	T	T	T	C		T	T	T	T	T	T
6E5	6	E	5	2	3.5	3	10	51	T	T	T	C	C	T	T	T	T	T		C	C	T	T	T	C		C	C	C	C	T	T	T	T		C	C	C	C	C	C	C		T	T	T	C	C	C
6E6	6	E	6	1	2	2	1	4	C	C	C	C	C	C	C	T	T	T		T	T	T	T	T	T		T	T	T	T	T	C	C	C		T	T	T	T	T	T	C		T	T	T	C	C	C
6E7	6	E	7	3	4.5	4.5	21	108	C	C	C	C	C	C	T	T	T	T		C	C	C	C	C	C		C	C	C	C	C	C	C	C		C	C	C	C	C	C	C		C	C	C	C	T	T
6E8	6	E	8	1	2.5	2	2	9	T	C	C	C	C	T	T	T	T	T		T	T	C	C	C	C		T	T	T	T	T	T	T	T		T	T	T	T	T	T	T		T	T	T	T	C	C
6E9	6	E	9	1	2.5	2.5	5	21	T	T	T	T	T	T	T	T	T	T		C	C	T	T	T	C		T	T	T	T	T	T	T	T		T	T	C	C	C	T	T		T	T	T	T	T	T
[truncated: 3 more columns]
